# Supplementary material for: Molecular characterization and expression dynamics of MTP genes under various spatio-temporal stages and metal stress conditions in rice
Source: PLoS One. 2019 May 28;14(5):e0217360. doi: 10.1371/journal.pone.0217360 (PMC6538162; doi:10.1371/journal.pone.0217360)
Supplement: S3 Table — (XLSX) [file pone.0217360.s004.xlsx]

## Sheet: Normalised expression
Name	Target	Ct1 tech rep1	Ct tech rep2	Avg Ct of tech rep 1 and 2	Avg Ct UBQ	dct(ct taget -Ct UBQ)	dct control	ddct (dct treatment-dct control)	Fold change (2^-ddct)	avg of FC of 3 bio reps	SD	p-value
Control 1week root Rep 1	MTP1	23.2577	22.7963	23.027	21.3825	1.64443	1.64443	0	1	1	0
Control 1week root Rep 2	MTP1	23.81	23.9842	23.8971	21.3577	2.53935	2.53935	0	1
Control 1week root Rep 3	MTP1	23.1723	23.9569	23.5646	20.7525	2.81214	2.81214	0	1
Control 1week shoot Rep 1	MTP1	26.4326	26.1225	26.2776	23.1782	3.09941	3.09941	0	1	1	0
Control 1week shoot Rep 2	MTP1	22.0513	21.7584	21.9049	20.2769	1.62794	1.62794	0	1
Control 1week shoot Rep 3	MTP1	20.657	21.0749	20.8659	19.9518	0.914144	0.914144	0	1
Zn - 1week root Rep1	MTP1	26.2646	25.9035	26.084	23.1856	2.89842	1.64443	1.25399	0.419286	1.04748	0.911637	0.9325
Zn - 1week root Rep2	MTP1	23.4699	22.2235	22.8467	19.6409	3.20576	2.53935	0.666413	0.630071
Zn - 1week root Rep3	MTP1	21.8155	21.9427	21.8791	20.1326	1.7465	2.81214	-1.06564	2.09309
Zn -1week shoot Rep1	MTP1	23.5407	23.3702	23.4555	22.2383	1.2172	3.09941	-1.88221	3.6864	1.95742	1.53946	0.3420
Zn -1week shoot Rep2	MTP1	22.0537	22.5323	22.293	21.2017	1.09135	1.62794	-0.536597	1.45055
Zn -1week shoot Rep3	MTP1	22.6745	22.5612	22.6178	21.2601	1.35772	0.914144	0.443577	0.735309
Ni + 1week root Rep1	MTP1	25.6223	25.3665	25.4944	21.4211	4.07338	1.64443	2.42894	0.185701	0.348131	0.209744	0.0058
Ni + 1week root Rep2	MTP1	25.0853	25.2648	25.175	21.862	3.31302	2.53935	0.773675	0.584926
Ni + 1week root Rep3	MTP1	28.1585	26.4904	27.3245	22.6434	4.68113	2.81214	1.86899	0.273765
Ni+ 1week Shoot Rep 1	MTP1	25.9447	26.9303	26.4375	23.0164	3.42114	3.09941	0.321726	0.800112	0.646917	0.172866	0.0241
Ni+ 1week Shoot Rep 2	MTP1	25.1385	24.9078	25.0231	22.8412	2.18192	1.62794	0.553978	0.681139
Ni+ 1week Shoot Rep 3	MTP1	25.0198	24.0417	24.5308	22.4947	2.03601	0.914144	1.12187	0.459499
Cd + 1week root Rep1	MTP1	27.3883	26.9896	27.1889	22.1102	5.07877	1.64443	3.43434	0.0925042	0.131741	0.0538866	0.0001
Cd + 1week root Rep2	MTP1	28.7281	30.1693	29.4487	23.7189	5.72985	2.53935	3.1905	0.109537
Cd + 1week root Rep3	MTP1	26.0795	25.6497	25.8646	20.6805	5.1841	2.81214	2.37197	0.193182
Cd+ 1week shoot Rep1	MTP1	25.0977	24.5399	24.8188	21.5906	3.22824	3.09941	0.128831	0.914572	0.395162	0.450617	0.0807
Cd+ 1week shoot Rep2	MTP1	25.2664	25.3286	25.2975	21.0456	4.25195	1.62794	2.624	0.162217
Cd+ 1week shoot Rep3	MTP1	24.5722	25.1696	24.8709	20.7552	4.11574	0.914144	3.2016	0.108698
Cobalt+ 1week root Rep1	MTP1	21.0377	21.4336	21.2357	18.9436	2.29211	1.64443	0.647678	0.638307	1.59977	1.61641	0.5554
Cobalt+ 1week root Rep2	MTP1	21.1773	21.745	21.4612	20.7151	0.746101	2.53935	-1.79325	3.46594
Cobalt+ 1week root Rep3	MTP1	24.393	23.9666	24.1798	20.8428	3.33696	2.81214	0.524823	0.695044
cobalt+1week shoot Rep2	MTP1	20.0694	19.7862	19.9278	19.1766	0.751216	1.62794	-0.876727	1.83621	1.06178	1.0952	0.9215
cobalt+1week shoot Rep3	MTP1	23.3567	23.3678	23.3622	20.649	2.71324	0.914144	1.79909	0.287355
Fe + 1week root Rep1	MTP1	23.084	23.1685	23.1263	19.6148	3.51151	1.64443	1.86708	0.274128	0.573299	0.465255	0.1874
Fe + 1week root Rep2	MTP1	23.9442	24.294	24.1191	20.0082	4.1109	2.53935	1.57155	0.336446
Fe + 1week root Rep3	MTP1	22.904	23.1396	23.0218	20.3594	2.66246	2.81214	-0.149679	1.10932
Fe+ 1week shoot Rep1	MTP1	20.9778	21.3247	21.1512	19.7506	1.40064	3.09941	-1.69877	3.24624	1.74398	1.33575	0.3893
Fe+ 1week shoot Rep2	MTP1	20.6081	20.7173	20.6627	19.4083	1.25441	1.62794	-0.373536	1.29552
Fe+ 1week shoot Rep3	MTP1	22.554	22.7373	22.6456	21.1965	1.44913	0.914144	0.534987	0.690165
Control 1week root Rep 1	MTP5	23.6243	23.7985	23.7114	21.3825	2.32887	2.32887	0	1	1	0
Control 1week root Rep 2	MTP5	22.7578	23.4076	23.0827	21.3577	1.72498	1.72498	0	1
Control 1week root Rep 3	MTP5	22.6835	22.9113	22.7974	20.7525	2.04492	2.04492	0	1
Control 1week shoot Rep 1	MTP5	24.6763	25.8371	25.2567	23.1782	2.07856	2.07856	0	1	1	0
Control 1week shoot Rep 2	MTP5	21.5523	21.1849	21.3686	20.2769	1.09167	1.09167	0	1
Control 1week shoot Rep 3	MTP5	21.0416	20.2584	20.65	19.9518	0.698202	0.698202	0	1
Zn - 1week root Rep1	MTP5	25.3074	25.7507	25.529	23.1856	2.3434	2.32887	0.0145287	0.98998	0.936278	0.359793	0.7743
Zn - 1week root Rep2	MTP5	22.1594	22.2835	22.2214	19.6409	2.58053	1.72498	0.855555	0.552653
Zn - 1week root Rep3	MTP5	21.8863	21.7877	21.837	20.1326	1.70441	2.04492	-0.340508	1.2662
Zn -1week shoot Rep1	MTP5	23.2946	23.1712	23.2329	22.2383	0.994634	2.07856	-1.08393	2.1198	1.16331	0.864896	0.7600
Zn -1week shoot Rep2	MTP5	22.4504	22.3338	22.3921	21.2017	1.1904	1.09167	0.0987371	0.93385
Zn -1week shoot Rep3	MTP5	23.1659	23.144	23.155	21.2601	1.89486	0.698202	1.19666	0.436286
Ni + 1week root Rep1	MTP5	25.1697	25.5031	25.3364	21.4211	3.91536	2.32887	1.58649	0.332979	0.285539	0.0516665	0.0001
Ni + 1week root Rep2	MTP5	25.4561	25.2584	25.3573	21.862	3.49528	1.72498	1.7703	0.293147
Ni + 1week root Rep3	MTP5	26.7253	26.8857	26.8055	22.6434	4.16214	2.04492	2.11722	0.23049
Ni+ 1week Shoot Rep 1	MTP5	25.6841	26.1137	25.8989	23.0164	2.88252	2.07856	0.803957	0.572776	0.515564	0.18005	0.0096
Ni+ 1week Shoot Rep 2	MTP5	24.8537	24.2108	24.5322	22.8412	1.691	1.09167	0.599339	0.660057
Ni+ 1week Shoot Rep 3	MTP5	24.8546	24.8749	24.8648	22.4947	2.37001	0.698202	1.67181	0.31386
Cd + 1week root Rep1	MTP5	26.0771	25.5151	25.7961	22.1102	3.6859	2.32887	1.35703	0.390384	0.208444	0.160908	0.001
Cd + 1week root Rep2	MTP5	28.1958	29.8101	29.0029	23.7189	5.28406	1.72498	3.55909	0.0848414
Cd + 1week root Rep3	MTP5	25.6465	25.2762	25.4614	20.6805	4.78087	2.04492	2.73595	0.150106
Cd+ 1week shoot Rep1	MTP5	24.4142	24.5239	24.469	21.5906	2.87849	2.07856	0.799926	0.574379	0.277612	0.257916	0.0083
Cd+ 1week shoot Rep2	MTP5	24.9285	24.8034	24.866	21.0456	3.8204	1.09167	2.72874	0.150858
Cd+ 1week shoot Rep3	MTP5	24.6977	24.6416	24.6696	20.7552	3.91446	0.698202	3.21626	0.107599
Cobalt+ 1week root Rep1	MTP5	21.2981	22.6383	21.9682	18.9436	3.02465	2.32887	0.695782	0.617374	0.824928	0.53489	0.6011
Cobalt+ 1week root Rep2	MTP5	21.5399	22.3032	21.9215	20.7151	1.20645	1.72498	-0.518525	1.43249
Cobalt+ 1week root Rep3	MTP5	23.4237	24.8213	24.1225	20.8428	3.27965	2.04492	1.23473	0.424921
cobalt+1week shoot Rep2	MTP5	20.3167	21.1557	20.7362	19.1766	1.55963	1.09167	0.467969	0.722982	0.509767	0.301532	0.0539
cobalt+1week shoot Rep3	MTP5	22.4942	23.7075	23.1008	20.649	2.45185	0.698202	1.75365	0.296551
Fe + 1week root Rep1	MTP5	21.8401	22.4819	22.161	19.6148	2.54625	2.32887	0.217387	0.860122	0.677693	0.379592	0.2153
Fe + 1week root Rep2	MTP5	23.6643	23.904	23.7841	20.0082	3.77592	1.72498	2.05094	0.241326
Fe + 1week root Rep3	MTP5	22.2532	22.7597	22.5065	20.3594	2.14709	2.04492	0.10217	0.931631
Fe+ 1week shoot Rep1	MTP5	21.3185	21.3811	21.3498	19.7506	1.5992	2.07856	-0.479364	1.39413	0.870617	0.457415	0.6498
Fe+ 1week shoot Rep2	MTP5	20.9849	21.1726	21.0787	19.4083	1.67047	1.09167	0.578801	0.66952
Fe+ 1week shoot Rep3	MTP5	22.8674	22.6565	22.7619	21.1965	1.56542	0.698202	0.867223	0.548201
Control 1week root Rep 1	MTP6	28.6216	28.2803	28.451	21.3825	7.06843	7.06843	0	1	1	0
Control 1week root Rep 2	MTP6	28.7474	29.9758	29.3616	21.3577	8.00386	8.00386	0	1
Control 1week root Rep 3	MTP6	28.3868	28.9068	28.6468	20.7525	7.89434	7.89434	0	1
Control 1week shoot Rep 1	MTP6	30.0893	30.4304	30.2598	23.1782	7.08168	7.08168	0	1	1	0
Control 1week shoot Rep 2	MTP6	26.2119	26.3081	26.26	20.2769	5.9831	5.9831	0	1
Control 1week shoot Rep 3	MTP6	25.7624	26.1898	25.9761	19.9518	6.02432	6.02432	0	1
Zn - 1week root Rep1	MTP6	27.4333	28.8302	28.1317	23.1856	4.94609	7.06843	-2.12234	4.35399	3.38994	1.30611	0.0339
Zn - 1week root Rep2	MTP6	26.6295	26.8027	26.7161	19.6409	7.07522	8.00386	-0.928644	1.90349
Zn - 1week root Rep3	MTP6	26.0595	26.0582	26.0589	20.1326	5.9263	7.89434	-1.96804	3.91235
Zn -1week shoot Rep1	MTP6	27.0687	27.3368	27.2028	22.2383	4.9645	7.08168	-2.11718	4.33846	2.34372	1.76451	0.2576
Zn -1week shoot Rep2	MTP6	26.3665	26.462	26.4142	21.2017	5.21257	5.9831	-0.770533	1.7059
Zn -1week shoot Rep3	MTP6	27.2657	27.3415	27.3036	21.2601	6.04346	6.02432	0.0191428	0.986819
Ni + 1week root Rep1	MTP6	30.2434	30.1886	30.216	21.4211	8.79494	7.06843	1.72651	0.302181	0.59885	0.273689	0.0641
Ni + 1week root Rep2	MTP6	29.7232	30.5064	30.1148	21.862	8.25282	8.00386	0.248957	0.841505
Ni + 1week root Rep3	MTP6	30.9384	31.3673	31.1528	22.6434	8.50948	7.89434	0.615148	0.652863
Ni+ 1week Shoot Rep 1	MTP6	30.8212	30.3069	30.5641	23.0164	7.5477	7.08168	0.466023	0.723958	0.686973	0.0330202	0.0001
Ni+ 1week Shoot Rep 2	MTP6	29.5344	29.3111	29.4228	22.8412	6.58157	5.9831	0.598472	0.660453
Ni+ 1week Shoot Rep 3	MTP6	29.0155	29.1502	29.0829	22.4947	6.58813	6.02432	0.563819	0.676509
Cd + 1week root Rep1	MTP6	30.0763	30.9471	30.5117	22.1102	8.40154	7.06843	1.33311	0.396911	0.314436	0.147568	0.0013
Cd + 1week root Rep2	MTP6	34.5602	34.4756	34.5179	23.7189	10.799	8.00386	2.79518	0.144068
Cd + 1week root Rep3	MTP6	29.6058	30.171	29.8884	20.6805	9.20789	7.89434	1.31355	0.402329
Cd+ 1week shoot Rep1	MTP6	29.0514	29.0277	29.0396	21.5906	7.449	7.08168	0.367327	0.775218	0.432278	0.306068	0.0325
Cd+ 1week shoot Rep2	MTP6	28.6045	28.6102	28.6074	21.0456	7.56181	5.9831	1.57871	0.334782
Cd+ 1week shoot Rep3	MTP6	29.096	29.3033	29.1997	20.7552	8.44448	6.02432	2.42016	0.186835
Cobalt+ 1week root Rep1	MTP6	27.1325	26.7787	26.9556	18.9436	8.01201	7.06843	0.943582	0.51994	1.98145	2.32603	0.5054
Cobalt+ 1week root Rep2	MTP6	26.4819	26.513	26.4975	20.7151	5.78238	8.00386	-2.22148	4.66372
Cobalt+ 1week root Rep3	MTP6	29.2334	29.0302	29.1318	20.8428	8.28898	7.89434	0.394639	0.76068
cobalt+1week shoot Rep2	MTP6	24.4402	24.4545	24.4473	19.1766	5.27075	5.9831	-0.712352	1.63847	1.29867	0.480555	0.3233
cobalt+1week shoot Rep3	MTP6	26.8026	26.6652	26.7339	20.649	6.08492	6.02432	0.0606001	0.958865
Fe + 1week root Rep1	MTP6	27.2855	27.3818	27.3336	19.6148	7.71889	7.06843	0.650468	0.637074	0.840579	0.261355	0.3503
Fe + 1week root Rep2	MTP6	28.3236	28.5331	28.4284	20.0082	8.42017	8.00386	0.416307	0.74934
Fe + 1week root Rep3	MTP6	28.0499	28.0913	28.0706	20.3594	7.71123	7.89434	-0.183102	1.13532
Fe+ 1week shoot Rep1	MTP6	26.2117	25.8294	26.0205	19.7506	6.26994	7.08168	-0.811733	1.75532	1.41046	0.545832	0.2627
Fe+ 1week shoot Rep2	MTP6	25.7746	25.7208	25.7477	19.4083	6.33942	5.9831	0.356316	0.781157
Fe+ 1week shoot Rep3	MTP6	26.3728	26.5464	26.4596	21.1965	5.2631	6.02432	-0.761213	1.69492
Control 1week root Rep 1	MTP8	24.6028	24.8584	24.7306	21.3825	3.34807	3.34807	0	1	1	0
Control 1week root Rep 2	MTP8	23.683	24.6045	24.1437	21.3577	2.78601	2.78601	0	1
Control 1week root Rep 3	MTP8	24.0919	25.1486	24.6202	20.7525	3.86772	3.86772	0	1
Control 1week shoot Rep 1	MTP8	28.7902	27.3496	28.0699	23.1782	4.89174	4.89174	0	1	1	0
Control 1week shoot Rep 2	MTP8	23.6738	22.7097	23.1918	20.2769	2.91484	2.91484	0	1
Control 1week shoot Rep 3	MTP8	22.5018	22.4058	22.4538	19.9518	2.502	2.502	0	1
Zn - 1week root Rep1	MTP8	26.0575	25.7888	25.9232	23.1856	2.73755	3.34807	-0.610522	1.52681	1.89892	1.24483	0.2792
Zn - 1week root Rep2	MTP8	22.6956	22.5186	22.6071	19.6409	2.96619	2.78601	0.180188	0.882588
Zn - 1week root Rep3	MTP8	22.7349	21.8318	22.2833	20.1326	2.15079	3.86772	-1.71693	3.28737
Zn -1week shoot Rep1	MTP8	23.2798	23.9642	23.622	22.2383	1.38377	4.89174	-3.50797	11.3764	4.77619	5.74478	0.3185
Zn -1week shoot Rep2	MTP8	22.6729	23.4876	23.0803	21.2017	1.87861	2.91484	-1.03623	2.05086
Zn -1week shoot Rep3	MTP8	23.7973	24.0268	23.912	21.2601	2.65192	2.502	0.149914	0.901304
Ni + 1week root Rep1	MTP8	27.0408	27.0899	27.0653	21.4211	5.64429	3.34807	2.29622	0.203596	0.224099	0.0179786	0.0001
Ni + 1week root Rep2	MTP8	27.3774	26.1401	26.7588	21.862	4.89675	2.78601	2.11074	0.231528
Ni + 1week root Rep3	MTP8	28.3507	28.8235	28.5871	22.6434	5.94372	3.86772	2.07599	0.237172
Ni+ 1week Shoot Rep 1	MTP8	26.7719	26.6739	26.7229	23.0164	3.70654	4.89174	-1.18521	2.27396	1.16684	1.04089	0.7951
Ni+ 1week Shoot Rep 2	MTP8	26.0505	25.4088	25.7297	22.8412	2.88846	2.91484	-0.0263797	1.01845
Ni+ 1week Shoot Rep 3	MTP8	27.2415	27.2813	27.2614	22.4947	4.76665	2.502	2.26465	0.208101
Cd + 1week root Rep1	MTP8	28.7286	28.143	28.4358	22.1102	6.32562	3.34807	2.97754	0.126961	0.118058	0.0577386	0.0001
Cd + 1week root Rep2	MTP8	29.4449	31.8619	30.6534	23.7189	6.93457	2.78601	4.14856	0.0563844
Cd + 1week root Rep3	MTP8	27.9114	26.2838	27.0976	20.6805	6.41711	3.86772	2.54939	0.170827
Cd+ 1week shoot Rep1	MTP8	26.5746	26.7789	26.6768	21.5906	5.08621	4.89174	0.194471	0.873894	0.405389	0.406822	0.0646
Cd+ 1week shoot Rep2	MTP8	26.2754	26.2774	26.2764	21.0456	5.23084	2.91484	2.316	0.200824
Cd+ 1week shoot Rep3	MTP8	25.3964	26.7613	26.0788	20.7552	5.32365	2.502	2.82164	0.141449
Cobalt+ 1week root Rep1	MTP8	21.6868	22.3947	22.0407	18.9436	3.09715	3.34807	-0.250923	1.18997	1.54004	0.350254	0.0558
Cobalt+ 1week root Rep2	MTP8	23.1979	22.559	22.8784	20.7151	2.16337	2.78601	-0.622636	1.53969
Cobalt+ 1week root Rep3	MTP8	23.5412	24.0424	23.7918	20.8428	2.94897	3.86772	-0.918749	1.89048
cobalt+1week shoot Rep2	MTP8	20.466	21.5611	21.0135	19.1766	1.83696	2.91484	-1.07787	2.11092	1.40716	0.995268	0.4942
cobalt+1week shoot Rep3	MTP8	23.3914	23.9257	23.6586	20.649	3.00958	2.502	0.507578	0.703403
Fe + 1week root Rep1	MTP8	24.0256	22.5515	23.2885	19.6148	3.67379	3.34807	0.325719	0.797901	0.969062	0.743493	0.9460
Fe + 1week root Rep2	MTP8	25.0677	23.7542	24.4109	20.0082	4.40273	2.78601	1.61672	0.326076
Fe + 1week root Rep3	MTP8	23.3094	23.4759	23.3926	20.3594	3.03325	3.86772	-0.834476	1.78321
Fe+ 1week shoot Rep1	MTP8	22.104	22.8926	22.4983	19.7506	2.74773	4.89174	-2.14402	4.4199	2.37692	1.86637	0.2704
Fe+ 1week shoot Rep2	MTP8	21.5544	21.1655	21.3599	19.4083	1.95168	2.91484	-0.963161	1.94958
Fe+ 1week shoot Rep3	MTP8	24.0081	24.1759	24.092	21.1965	2.89548	2.502	0.393483	0.761289
Control 1week root Rep 1	MTP8.1	25.3713	26.0671	25.7192	21.3825	4.33666	4.33666	0	1	1	0
Control 1week root Rep 2	MTP8.1	25.2705	25.7167	25.4936	21.3577	4.13591	4.13591	0	1
Control 1week root Rep 3	MTP8.1	25.1795	25.2172	25.1983	20.7525	4.44585	4.44585	0	1
Control 1week shoot Rep 1	MTP8.1	26.6033	26.9056	26.7545	23.1782	3.57629	3.57629	0	1	1	0
Control 1week shoot Rep 2	MTP8.1	21.5086	21.8901	21.6993	20.2769	1.42242	1.42242	0	1
Control 1week shoot Rep 3	MTP8.1	21.2414	21.3167	21.2791	19.9518	1.32729	1.32729	0	1
Zn - 1week root Rep1	MTP8.1	26.9028	27.0905	26.9967	23.1856	3.81106	4.33666	-0.525602	1.43953	1.81416	0.74072	0.1297
Zn - 1week root Rep2	MTP8.1	23.1841	23.5346	23.3594	19.6409	3.71845	4.13591	-0.417467	1.33558
Zn - 1week root Rep3	MTP8.1	22.7925	23.5335	23.163	20.1326	3.03044	4.44585	-1.41541	2.66736
Zn -1week shoot Rep1	MTP8.1	23.4861	23.9522	23.7192	22.2383	1.48092	3.57629	-2.09537	4.27336	1.84671	2.14194	0.5312
Zn -1week shoot Rep2	MTP8.1	22.3716	22.7428	22.5572	21.2017	1.35554	1.42242	-0.0668812	1.04745
Zn -1week shoot Rep3	MTP8.1	24.4559	25.0967	24.7763	21.2601	3.51614	1.32729	2.18885	0.219326
Ni + 1week root Rep1	MTP8.1	28.698	27.7278	28.2129	21.4211	6.79186	4.33666	2.4552	0.182352	0.155627	0.0449764	0.0001
Ni + 1week root Rep2	MTP8.1	29.5615	28.9733	29.2674	21.862	7.40542	4.13591	3.2695	0.103701
Ni + 1week root Rep3	MTP8.1	29.37	29.743	29.5565	22.6434	6.91314	4.44585	2.4673	0.18083
Ni+ 1week Shoot Rep 1	MTP8.1	27.4918	27.9843	27.738	23.0164	4.72167	3.57629	1.14538	0.452072	0.258738	0.167928	0.0016
Ni+ 1week Shoot Rep 2	MTP8.1	27.0798	26.4771	26.7784	22.8412	3.93722	1.42242	2.51479	0.174974
Ni+ 1week Shoot Rep 3	MTP8.1	26.4963	26.6378	26.567	22.4947	4.07227	1.32729	2.74498	0.14917
Cd + 1week root Rep1	MTP8.1	28.5725	28.5683	28.5704	22.1102	6.46024	4.33666	2.12358	0.229477	0.247997	0.0187911	0.0001
Cd + 1week root Rep2	MTP8.1	29.7535	29.7658	29.7596	23.7189	6.04074	4.13591	1.90483	0.267048
Cd + 1week root Rep3	MTP8.1	26.7793	27.5028	27.1411	20.6805	6.46055	4.44585	2.0147	0.247465
Cd+ 1week shoot Rep1	MTP8.1	26.4259	26.946	26.6859	21.5906	5.09539	3.57629	1.5191	0.348904	0.14266	0.178654	0.0011
Cd+ 1week shoot Rep2	MTP8.1	26.9019	27.0864	26.9941	21.0456	5.94858	1.42242	4.52615	0.0434002
Cd+ 1week shoot Rep3	MTP8.1	26.9939	26.7889	26.8914	20.7552	6.13621	1.32729	4.80892	0.0356756
Cobalt+ 1week root Rep1	MTP8.1	22.8852	22.7999	22.8425	18.9436	3.89894	4.33666	-0.437721	1.35446	2.10643	0.817357	0.079
Cobalt+ 1week root Rep2	MTP8.1	23.0662	23.4887	23.2774	20.7151	2.56236	4.13591	-1.57355	2.97636
Cobalt+ 1week root Rep3	MTP8.1	24.0514	24.5426	24.297	20.8428	3.45419	4.44585	-0.991656	1.98847
cobalt+1week shoot Rep2	MTP8.1	21.3905	22.4827	21.9366	19.1766	2.76002	1.42242	1.33759	0.39568	0.342215	0.0756111	0.0005
cobalt+1week shoot Rep3	MTP8.1	23.7727	23.764	23.7684	20.649	3.1194	1.32729	1.79211	0.28875
Fe + 1week root Rep1	MTP8.1	23.9364	24.178	24.0572	19.6148	4.44245	4.33666	0.10579	0.929296	1.10859	0.155389	0.2928
Fe + 1week root Rep2	MTP8.1	23.7277	24.0242	23.876	20.0082	3.86774	4.13591	-0.268171	1.20428
Fe + 1week root Rep3	MTP8.1	24.2724	24.8308	24.5516	20.3594	4.19224	4.44585	-0.253611	1.19219
Fe+ 1week shoot Rep1	MTP8.1	21.9416	22.4893	22.2155	19.7506	2.46488	3.57629	-1.11142	2.16058	1.04213	0.989823	0.9448
Fe+ 1week shoot Rep2	MTP8.1	21.1884	21.5572	21.3728	19.4083	1.96454	1.42242	0.542111	0.686765
Fe+ 1week shoot Rep3	MTP8.1	24.1899	24.5406	24.3652	21.1965	3.16871	1.32729	1.84142	0.279047
Control 1week root Rep 1	MTP9	24.1884	24.7844	24.4864	21.3825	3.10384	3.10384	0	1	1	0
Control 1week root Rep 2	MTP9	24.3171	25.0926	24.7049	21.3577	3.34716	3.34716	0	1
Control 1week root Rep 3	MTP9	23.649	24.1338	23.8914	20.7525	3.13886	3.13886	0	1
Control 1week shoot Rep 1	MTP9	27.7145	28.0283	27.8714	23.1782	4.69324	4.69324	0	1	1	0
Control 1week shoot Rep 2	MTP9	24.233	24.849	24.541	20.2769	4.26408	4.26408	0	1
Control 1week shoot Rep 3	MTP9	23.5755	24.5991	24.0873	19.9518	4.13549	4.13549	0	1
Zn - 1week root Rep1	MTP9	26.0082	26.3955	26.2019	23.1856	3.01627	3.10384	-0.0875745	1.06258	0.935522	0.131856	0.4447
Zn - 1week root Rep2	MTP9	23.0314	23.109	23.0702	19.6409	3.42933	3.34716	0.0821644	0.944639
Zn - 1week root Rep3	MTP9	23.1036	24.0855	23.5945	20.1326	3.46198	3.13886	0.323112	0.799344
Zn -1week shoot Rep1	MTP9	25.6477	25.864	25.7559	22.2383	3.51761	4.69324	-1.17563	2.25892	2.03174	0.600642	0.0409
Zn -1week shoot Rep2	MTP9	24.0336	24.2706	24.1521	21.2017	2.95046	4.26408	-1.31362	2.48565
Zn -1week shoot Rep3	MTP9	24.7917	25.1322	24.962	21.2601	3.70185	4.13549	-0.433642	1.35064
Ni + 1week root Rep1	MTP9	23.7013	24.7604	24.2308	21.4211	2.80978	3.10384	-0.294058	1.22608	1.17628	0.258562	0.3031
Ni + 1week root Rep2	MTP9	25.086	25.6477	25.3669	21.862	3.50488	3.34716	0.157716	0.896443
Ni + 1week root Rep3	MTP9	25.2329	25.3476	25.2903	22.6434	2.64694	3.13886	-0.491929	1.40632
Ni+ 1week Shoot Rep 1	MTP9	26.0027	26.5292	26.2659	23.0164	3.24956	4.69324	-1.44368	2.72014	3.06697	1.41845	0.0651
Ni+ 1week Shoot Rep 2	MTP9	26.952	25.4771	26.2146	22.8412	3.37337	4.26408	-0.890712	1.85409
Ni+ 1week Shoot Rep 3	MTP9	23.809	25.0315	24.4203	22.4947	1.92552	4.13549	-2.20997	4.62666
Cd + 1week root Rep1	MTP9	25.6154	26.0409	25.8281	22.1102	3.71796	3.10384	0.61412	0.653328	0.644184	0.094393	0.0028
Cd + 1week root Rep2	MTP9	27.3497	27.6759	27.5128	23.7189	3.79395	3.34716	0.446793	0.733672
Cd + 1week root Rep3	MTP9	24.6188	24.7683	24.6936	20.6805	4.01308	3.13886	0.874212	0.545552
Cd+ 1week shoot Rep1	MTP9	24.0296	24.4588	24.2442	21.5906	2.65364	4.69324	-2.0396	4.11133	1.84219	1.96764	0.4996
Cd+ 1week shoot Rep2	MTP9	25.3273	25.9107	25.619	21.0456	4.57343	4.26408	0.309349	0.807006
Cd+ 1week shoot Rep3	MTP9	25.2921	25.9238	25.608	20.7552	4.85279	4.13549	0.717301	0.608234
Cobalt+ 1week root Rep1	MTP9	23.476	23.8856	23.6808	18.9436	4.73723	3.10384	1.63339	0.322329	1.30177	1.27898	0.7037
Cobalt+ 1week root Rep2	MTP9	21.8867	23.3202	22.6035	20.7151	1.88839	3.34716	-1.45877	2.74874
Cobalt+ 1week root Rep3	MTP9	24.0524	24.434	24.2432	20.8428	3.40034	3.13886	0.261475	0.834234
cobalt+1week shoot Rep2	MTP9	23.5415	23.9146	23.728	19.1766	4.55145	4.26408	0.287369	0.819395	0.805028	0.0203178	0.0004
cobalt+1week shoot Rep3	MTP9	24.569	25.6777	25.1234	20.649	4.47436	4.13549	0.338868	0.790661
Fe + 1week root Rep1	MTP9	22.5343	22.7134	22.6238	19.6148	3.0091	3.10384	-0.094744	1.06788	0.900578	0.152049	0.3207
Fe + 1week root Rep2	MTP9	23.3569	24.105	23.7309	20.0082	3.72272	3.34716	0.375561	0.770806
Fe + 1week root Rep3	MTP9	24.0056	23.4158	23.7107	20.3594	3.35134	3.13886	0.212479	0.863053
Fe+ 1week shoot Rep1	MTP9	24.3264	24.915	24.6207	19.7506	4.87011	4.69324	0.17687	0.88462	0.968103	0.332985	0.8763
Fe+ 1week shoot Rep2	MTP9	24.0391	24.398	24.2186	19.4083	4.81032	4.26408	0.546241	0.684802
Fe+ 1week shoot Rep3	MTP9	25.0729	24.7577	24.9153	21.1965	3.71877	4.13549	-0.416716	1.33489
Control 1week root Rep 1	MTP11	25.3196	25.6576	25.4886	21.3825	4.10605	4.10605	0	1	1	0
Control 1week root Rep 2	MTP11	26.0893	26.0349	26.0621	21.3577	4.7044	4.7044	0	1
Control 1week root Rep 3	MTP11	24.3519	24.9579	24.6549	20.7525	3.9024	3.9024	0	1
Control 1week shoot Rep 1	MTP11	28.8397	28.4127	28.6262	23.1782	5.44803	5.44803	0	1	1	0
Control 1week shoot Rep 2	MTP11	23.1271	23.2472	23.1872	20.2769	2.91026	2.91026	0	1
Control 1week shoot Rep 3	MTP11	23.4592	22.7721	23.1157	19.9518	3.16388	3.16388	0	1
Zn - 1week root Rep1	MTP11	26.8795	27.4962	27.1879	23.1856	4.00224	4.10605	-0.103805	1.0746	1.06706	0.0704555	0.1746
Zn - 1week root Rep2	MTP11	24.1677	24.1615	24.1646	19.6409	4.52369	4.7044	-0.180707	1.13344
Zn - 1week root Rep3	MTP11	23.6197	24.4701	24.0449	20.1326	3.91234	3.9024	0.00993762	0.993135
Zn -1week shoot Rep1	MTP11	25.1336	25.391	25.2623	22.2383	3.02406	5.44803	-2.42397	5.36646	2.52203	2.46627	0.3453
Zn -1week shoot Rep2	MTP11	23.6167	24.0338	23.8252	21.2017	2.62356	2.91026	-0.286701	1.21985
Zn -1week shoot Rep3	MTP11	24.4591	24.4479	24.4535	21.2601	3.19333	3.16388	0.0294494	0.979794
Ni + 1week root Rep1	MTP11	26.8208	26.8471	26.834	21.4211	5.41293	4.10605	1.30689	0.404192	0.39615	0.129635	0.0013
Ni + 1week root Rep2	MTP11	27.1219	27.889	27.5055	21.862	5.64345	4.7044	0.939048	0.521577
Ni + 1week root Rep3	MTP11	28.3645	28.5842	28.4744	22.6434	5.83102	3.9024	1.92862	0.262681
Ni+ 1week Shoot Rep 1	MTP11	26.7558	27.4681	27.1119	23.0164	4.09554	5.44803	-1.35249	2.55352	1.56849	0.877332	0.3245
Ni+ 1week Shoot Rep 2	MTP11	25.3428	25.4458	25.3943	22.8412	2.5531	2.91026	-0.357161	1.2809
Ni+ 1week Shoot Rep 3	MTP11	25.7098	26.0058	25.8578	22.4947	3.36307	3.16388	0.19919	0.87104
Cd + 1week root Rep1	MTP11	28.8982	28.8953	28.8968	22.1102	6.78659	4.10605	2.68054	0.155983	0.142088	0.0128084	0.0001
Cd + 1week root Rep2	MTP11	31.0289	31.6878	31.3584	23.7189	7.6395	4.7044	2.93509	0.130752
Cd + 1week root Rep3	MTP11	27.2221	27.6264	27.4243	20.6805	6.74377	3.9024	2.84137	0.139528
Cd+ 1week shoot Rep1	MTP11	25.8565	26.1662	26.0113	21.5906	4.42079	5.44803	-1.02724	2.03812	0.773287	1.09576	0.7382
Cd+ 1week shoot Rep2	MTP11	26.5159	26.5122	26.5141	21.0456	5.46849	2.91026	2.55824	0.169783
Cd+ 1week shoot Rep3	MTP11	27.0256	27.1306	27.0781	20.7552	6.3229	3.16388	3.15902	0.111954
Cobalt+ 1week root Rep1	MTP11	24.1723	24.2638	24.2181	18.9436	5.27451	4.10605	1.16846	0.444895	1.8954	2.57378	0.5793
Cobalt+ 1week root Rep2	MTP11	22.8368	23.436	23.1364	20.7151	2.42135	4.7044	-2.28305	4.86706
Cobalt+ 1week root Rep3	MTP11	25.9138	26.4126	26.1632	20.8428	5.32039	3.9024	1.41799	0.374235
cobalt+1week shoot Rep2	MTP11	21.7343	22.334	22.0342	19.1766	2.85758	2.91026	-0.0526819	1.03719	1.00435	0.0464431	0.8702
cobalt+1week shoot Rep3	MTP11	23.5599	24.1492	23.8546	20.649	3.20558	3.16388	0.0416981	0.971511
Fe + 1week root Rep1	MTP11	23.4725	23.5565	23.5145	19.6148	3.89976	4.10605	-0.206289	1.15372	0.794322	0.378213	0.3996
Fe + 1week root Rep2	MTP11	24.9603	25.0043	24.9823	20.0082	4.97408	4.7044	0.269683	0.829502
Fe + 1week root Rep3	MTP11	24.6107	26.5585	25.5846	20.3594	5.22524	3.9024	1.32284	0.399748
Fe+ 1week shoot Rep1	MTP11	23.0921	23.6525	23.3723	19.7506	3.6217	5.44803	-1.82633	3.54634	1.78668	1.52456	0.422
Fe+ 1week shoot Rep2	MTP11	22.2284	22.5515	22.39	19.4083	2.98172	2.91026	0.0714634	0.951672
Fe+ 1week shoot Rep3	MTP11	24.703	24.4462	24.5746	21.1965	3.37804	3.16388	0.214165	0.862045
Control 1week root Rep 1	MTP11.1	32.1846	32.4408	32.3127	21.3825	10.9302	10.9302	0	1	1	0
Control 1week root Rep 2	MTP11.1	31.3872	31.7465	31.5668	21.3577	10.2091	10.2091	0	1
Control 1week root Rep 3	MTP11.1	31.2473	30.3179	30.7826	20.7525	10.0301	10.0301	0	1
Control 1week shoot Rep 1	MTP11.1	33.167	32.9639	33.0655	23.1782	9.88732	9.88732	0	1	1	0
Control 1week shoot Rep 2	MTP11.1	29.5318	29.7282	29.63	20.2769	9.35306	9.35306	0	1
Control 1week shoot Rep 3	MTP11.1	28.4643	29.3294	28.8968	19.9518	8.94506	8.94506	0	1
Zn - 1week root Rep1	MTP11.1	30.4808	30.1325	30.3067	23.1856	7.12103	10.9302	-3.80914	14.0174	6.28611	6.75917	0.247
Zn - 1week root Rep2	MTP11.1	29.2249	29.3153	29.2701	19.6409	9.6292	10.2091	-0.579889	1.49473
Zn - 1week root Rep3	MTP11.1	28.3589	28.4814	28.4201	20.1326	8.28758	10.0301	-1.74254	3.34623
Zn -1week shoot Rep1	MTP11.1	31.4986	31.6249	31.5617	22.2383	9.32348	9.88732	-0.563839	1.4782	0.996275	0.508699	0.9905
Zn -1week shoot Rep2	MTP11.1	30.365	30.6142	30.4896	21.2017	9.28797	9.35306	-0.0650963	1.04615
Zn -1week shoot Rep3	MTP11.1	31.7587	30.8644	31.3115	21.2601	10.0514	8.94506	1.10633	0.464474
Ni + 1week root Rep1	MTP11.1	33.3023	33.7629	33.5326	21.4211	12.1115	10.9302	1.18133	0.440945
Ni + 1week root Rep2	MTP11.1	32.4944	32.8039	32.6491	21.862	10.7871	10.2091	0.57801	0.669887	0.525594	0.204061	0.0158
Ni + 1week root Rep3	MTP11.1	33.8473	34.2817	34.0645	22.6434	11.4211	10.0301	1.391	0.381301
Ni+ 1week Shoot Rep 1	MTP11.1	34.1686	32.7202	33.4444	23.0164	10.428	9.88732	0.540687	0.687444	0.524301	0.190273	0.0123
Ni+ 1week Shoot Rep 2	MTP11.1	32.808	33.2016	33.0048	22.8412	10.1636	9.35306	0.810522	0.570175
Ni+ 1week Shoot Rep 3	MTP11.1	33.3457	32.8645	33.1051	22.4947	10.6103	8.94506	1.66528	0.315284
Cd + 1week root Rep1	MTP11.1	33.8235	33.5736	33.6986	22.1102	11.5884	10.9302	0.658223	0.633658	1.00174	1.02704	0.9978
Cd + 1week root Rep2	MTP11.1	33.1822	32.4488	32.8155	23.7189	9.09666	10.2091	-1.11243	2.16209
Cd + 1week root Rep3	MTP11.1	32.3422	33.5896	32.9659	20.6805	12.2854	10.0301	2.25528	0.209456
Cd+ 1week shoot Rep1	MTP11.1	34.2215	33.1148	33.6682	21.5906	12.0776	9.88732	2.19031	0.219105	0.166129	0.0722789	0.0001
Cd+ 1week shoot Rep2	MTP11.1	32.1272	33.3797	32.7534	21.0456	11.7079	9.35306	2.3548	0.195494
Cd+ 1week shoot Rep3	MTP11.1	33.3494	33.2053	33.2773	20.7552	12.5221	8.94506	3.57709	0.0837896
Cobalt+ 1week root Rep1	MTP11.1	30.2013	30.4045	30.3029	18.9436	11.3593	10.9302	0.429148	0.7427	1.06953	0.735124	0.8778
Cobalt+ 1week root Rep2	MTP11.1	29.743	30.2361	29.9895	20.7151	9.27446	10.2091	-0.934629	1.9114
Cobalt+ 1week root Rep3	MTP11.1	31.3775	32.0699	31.7237	20.8428	10.8808	10.0301	0.850729	0.554505
cobalt+1week shoot Rep2	MTP11.1	29.0364	29.4285	29.2324	19.1766	10.0559	9.35306	0.702796	0.61438	0.490927	0.17459	0.0116
cobalt+1week shoot Rep3	MTP11.1	31.0751	31.0016	31.0383	20.649	10.3893	8.94506	1.44429	0.367473
Fe + 1week root Rep1	MTP11.1	29.9407	31.0216	30.4811	19.6148	10.8664	10.9302	-0.0637977	1.04521	0.702065	0.299597	0.1601
Fe + 1week root Rep2	MTP11.1	31.2306	30.8335	31.0321	20.0082	11.0239	10.2091	0.814768	0.5685
Fe + 1week root Rep3	MTP11.1	31.259	31.5636	31.4113	20.3594	11.052	10.0301	1.02186	0.49248
Fe+ 1week shoot Rep1	MTP11.1	29.1404	29.5839	29.3622	19.7506	9.61157	9.88732	-0.275743	1.21062	1.09258	0.430718	0.7286
Fe+ 1week shoot Rep2	MTP11.1	28.091	28.3556	28.2233	19.4083	8.81505	9.35306	-0.538016	1.45197
Fe+ 1week shoot Rep3	MTP11.1	30.9639	30.7212	30.8426	21.1965	9.64605	8.94506	0.700988	0.615151
Control 1week root Rep 1	MTP12	28.8501	29.3522	29.1011	21.3825	7.71858	7.71858	0	1	1	0
Control 1week root Rep 2	MTP12	29.6858	29.5865	29.6361	21.3577	8.27842	8.27842	0	1
Control 1week root Rep 3	MTP12	29.079	29.2546	29.1668	20.7525	8.41428	8.41428	0	1
Control 1week shoot Rep 1	MTP12	31.1672	29.8923	30.5298	23.1782	7.3516	7.3516	0	1	1	0
Control 1week shoot Rep 2	MTP12	27.6701	28.018	27.8441	20.2769	7.56714	7.56714	0	1
Control 1week shoot Rep 3	MTP12	27.748	28.5639	28.1559	19.9518	8.20416	8.20416	0	1
Zn - 1week root Rep1	MTP12	27.9061	28.3772	28.1417	23.1856	4.95603	7.71858	-2.76255	6.78597	4.25829	2.84281	0.1181
Zn - 1week root Rep2	MTP12	29.163	26.1964	27.6797	19.6409	8.03879	8.27842	-0.239631	1.18069
Zn - 1week root Rep3	MTP12	25.9581	26.6046	26.2813	20.1326	6.14878	8.41428	-2.2655	4.80821
Zn -1week shoot Rep1	MTP12	28.2647	28.3969	28.3308	22.2383	6.09256	7.3516	-1.25904	2.39336	3.71426	1.15511	0.0152
Zn -1week shoot Rep2	MTP12	26.0201	27.3668	26.6935	21.2017	5.49181	7.56714	-2.07533	4.21442
Zn -1week shoot Rep3	MTP12	27.2736	27.2928	27.2832	21.2601	6.02306	8.20416	-2.18111	4.53501
Ni + 1week root Rep1	MTP12	29.1982	30.0228	29.6105	21.4211	8.18942	7.71858	0.470839	0.721545	1.03274	0.699167	0.9393
Ni + 1week root Rep2	MTP12	31.0348	31.007	31.0209	21.862	9.15887	8.27842	0.880456	0.543196
Ni + 1week root Rep3	MTP12	31.1372	29.2289	30.1831	22.6434	7.5397	8.41428	-0.874579	1.83347
Ni+ 1week Shoot Rep 1	MTP12	28.56	30.5438	29.5519	23.0164	6.53555	7.3516	-0.816052	1.76058	3.67491	3.2199	0.2236
Ni+ 1week Shoot Rep 2	MTP12	29.0639	29.944	29.5039	22.8412	6.66273	7.56714	-0.904406	1.87177
Ni+ 1week Shoot Rep 3	MTP12	27.0557	28.5701	27.8129	22.4947	5.31813	8.20416	-2.88604	7.39237
Cd + 1week root Rep1	MTP12	29.2246	30.2554	29.74	22.1102	7.62985	7.71858	-0.0887356	1.06344	0.89802	0.231344	0.4877
Cd + 1week root Rep2	MTP12	33.1608	30.8425	32.0017	23.7189	8.2828	8.27842	0.00438612	0.996964
Cd + 1week root Rep3	MTP12	29.8006	29.7054	29.753	20.6805	9.0725	8.41428	0.658222	0.633659
Cd+ 1week shoot Rep1	MTP12	28.2442	28.104	28.1741	21.5906	6.58356	7.3516	-0.768038	1.70295	1.76099	1.70295	0.4821
Cd+ 1week shoot Rep2	MTP12	28.2109	29.2279	28.7194	21.0456	7.67385	7.56714	0.106715	0.9287
Cd+ 1week shoot Rep3	MTP12	29.0093	26.096	27.5526	20.7552	6.79745	8.20416	-1.40671	2.65132
Cobalt+ 1week root Rep1	MTP12	26.687	27.193	26.94	18.9436	7.99642	7.71858	0.277835	0.824828	2.34198	1.33783	0.1573
Cobalt+ 1week root Rep2	MTP12	26.5462	27.9503	27.2482	20.7151	6.53317	8.27842	-1.74525	3.35252
Cobalt+ 1week root Rep3	MTP12	27.2431	28.2506	27.7468	20.8428	6.90403	8.41428	-1.51025	2.84859
cobalt+1week shoot Rep2	MTP12	25.6549	25.4756	25.5653	19.1766	6.38867	7.56714	-1.17847	2.26336	2.39735	0.189495	0.0008
cobalt+1week shoot Rep3	MTP12	27.6046	27.4219	27.5133	20.649	6.86426	8.20416	-1.3399	2.53135
Fe + 1week root Rep1	MTP12	26.3954	27.1505	26.773	19.6148	7.1582	7.71858	-0.560383	1.47466	2.09489	0.559704	0.0276
Fe + 1week root Rep2	MTP12	27.0201	27.2163	27.1182	20.0082	7.10999	8.27842	-1.16842	2.24766
Fe + 1week root Rep3	MTP12	26.7489	28.0834	27.4162	20.3594	7.05681	8.41428	-1.35746	2.56234
Fe+ 1week shoot Rep1	MTP12	26.2487	26.6224	26.4355	19.7506	6.68493	7.3516	-0.666677	1.58741	2.94717	1.61132	0.1045
Fe+ 1week shoot Rep2	MTP12	25.4231	25.8526	25.6379	19.4083	6.22959	7.56714	-1.33754	2.52721
Fe+ 1week shoot Rep3	MTP12	27.755	26.5646	27.1598	21.1965	5.96327	8.20416	-2.24089	4.72689
Control 1week root Rep 1	mtp7	27.061	26.9969	27.0289	21.3825	5.64639	5.64639	0	1
Control 1week root Rep 2	mtp7	25.0266	25.4831	25.2548	21.3577	3.89712	3.89712	0	1
Control 1week root Rep 3	mtp7	24.2288	24.5165	24.3727	20.7525	3.62016	3.62016	0	1
Control 1week shoot Rep 1	mtp7	25.8288	26.1514	25.9901	23.1782	2.81194	2.81194	0	1
Control 1week shoot Rep 2	mtp7	23.0828	23.2929	23.1879	20.2769	2.91097	2.91097	0	1
Control 1week shoot Rep 3	mtp7	22.7303	21.3553	22.0428	19.9518	2.09098	2.09098	0	1
Zn - 1week root Rep1	mtp7	26.0427	26.192	26.1173	23.1856	2.93172	5.64639	-2.71467	6.56445	2.56718	3.46641	0.4774
Zn - 1week root Rep2	mtp7	24.7507	25.0526	24.9016	19.6409	5.26074	3.89712	1.36362	0.388605
Zn - 1week root Rep3	mtp7	24.0733	24.2681	24.1707	20.1326	4.03814	3.62016	0.417977	0.748474
Zn -1week shoot Rep1	mtp7	25.4202	25.3193	25.3698	22.2383	3.13152	2.81194	0.319576	0.801305	0.796113	0.569442	0.5687
Zn -1week shoot Rep2	mtp7	23.4248	23.907	23.6659	21.2017	2.46424	2.91097	-0.446723	1.36294
Zn -1week shoot Rep3	mtp7	25.175	25.8429	25.5089	21.2601	4.24882	2.09098	2.15784	0.224092
Ni + 1week root Rep1	mtp7	26.7626	27.4491	27.1059	21.4211	5.68481	5.64639	0.0384214	0.97372	0.52122	0.405149	0.1101
Ni + 1week root Rep2	mtp7	27.7011	28.577	28.139	21.862	6.27704	3.89712	2.37993	0.192119
Ni + 1week root Rep3	mtp7	27.1487	28.038	27.5933	22.6434	4.94997	3.62016	1.32981	0.397821
Ni+ 1week Shoot Rep 1	mtp7	30.0215	26.55	28.2857	23.0164	5.26937	2.81194	2.45743	0.182071	0.75595	0.535635	0.4742
Ni+ 1week Shoot Rep 2	mtp7	25.6203	25.2573	25.4388	22.8412	2.59755	2.91097	-0.313414	1.24264
Ni+ 1week Shoot Rep 3	mtp7	24.7844	24.8794	24.8319	22.4947	2.33714	2.09098	0.246163	0.843136
Cd + 1week root Rep1	mtp7	27.3869	27.6787	27.5328	22.1102	5.42258	5.64639	-0.223809	1.16781	0.528975	0.553693	0.2146
Cd + 1week root Rep2	mtp7	29.8632	30.2	30.0316	23.7189	6.31274	3.89712	2.41563	0.187424
Cd + 1week root Rep3	mtp7	25.9232	26.8976	26.4104	20.6805	5.72991	3.62016	2.10975	0.231688
Cd+ 1week shoot Rep1	mtp7	25.2921	25.5438	25.418	21.5906	3.82743	2.81194	1.01548	0.494663	0.35056	0.221146	0.0070
Cd+ 1week shoot Rep2	mtp7	24.829	25.3179	25.0734	21.0456	4.02788	2.91097	1.11692	0.461078
Cd+ 1week shoot Rep3	mtp7	26.024	26.4317	26.2279	20.7552	5.47271	2.09098	3.38173	0.0959396
Cobalt+ 1week root Rep1	mtp7	24.3661	24.8618	24.614	18.9436	5.67038	5.64639	0.0239928	0.983507	0.795685	0.469562	0.493
Cobalt+ 1week root Rep2	mtp7	24.2753	24.5653	24.4203	20.7151	3.70522	3.89712	-0.191895	1.14226
Cobalt+ 1week root Rep3	mtp7	26.4041	26.3945	26.3993	20.8428	5.55647	3.62016	1.9363	0.261285
cobalt+1week shoot Rep2	mtp7	22.6708	22.5233	22.5971	19.1766	3.42049	2.91097	0.509523	0.702455	0.508812	0.273853	0.0424
cobalt+1week shoot Rep3	mtp7	24.0951	24.7164	24.4058	20.649	3.75678	2.09098	1.6658	0.315169
Fe + 1week root Rep1	mtp7	23.9435	24.3708	24.1571	19.6148	4.54237	5.64639	-1.10402	2.14952	1.04755	0.955788	0.9355
Fe + 1week root Rep2	mtp7	24.5486	24.9913	24.7699	20.0082	4.76173	3.89712	0.864616	0.549192
Fe + 1week root Rep3	mtp7	25.0219	25.2804	25.1511	20.3594	4.79174	3.62016	1.17158	0.443934
Fe+ 1week shoot Rep1	mtp7	22.3592	22.6789	22.519	19.7506	2.76845	2.81194	-0.0434955	1.03061	0.703674	0.328041	0.1927
Fe+ 1week shoot Rep2	mtp7	22.5959	23.0475	22.8217	19.4083	3.41347	2.91097	0.502508	0.705879
Fe+ 1week shoot Rep3	mtp7	24.5562	24.8525	24.7043	21.1965	3.5078	2.09098	1.41682	0.374536
		cq1	cq2	avg	ubq	dct(ct taget -ubq)	dct control	ddct (dcttreatment-dct control)	Fold change (2^-ddct)	avg of FC of bio reps	std	p-value
Fe+2week root Rep1	MTP1	20.6681	20.6213	20.6447	21.9557	-1.311	0.74252	-2.05352	4.15118	3.85237	2.21084	0.0892
Fe+2week root Rep2	MTP1	21.1654	21.2532	21.2093	23.0924	-1.88306	0.677313	-2.56037	5.89861
Fe+2week root Rep3	MTP1	21.1847	21.2316	21.2081	21.6777	-0.469552	0.122431	-0.591982	1.50732
Fe+2week shoot Rep 1	MTP1	21.9337	21.6784	21.8061	22.4325	-0.626387	-0.439019	-0.187368	1.13868	4.29836	3.08161	0.1374
Fe+2week shoot Rep 2	MTP1	21.0862	21.3569	21.2216	22.6672	-1.44558	1.42142	-2.867	7.29547
Fe+2week shoot Rep 3	MTP1	21.444	21.6082	21.5261	22.8495	-1.32346	0.833883	-2.15734	4.46091
Zn+2week root Rep1	MTP1	23.7415	23.8595	23.8005	23.2268	0.573697	0.74252	-0.168823	1.12414	2.40592	1.41823	0.1611
Zn+2week root Rep2	MTP1	23.182	23.1954	23.1887	24.4857	-1.29704	0.677313	-1.97435	3.92951
Zn+2week root Rep3	MTP1	22.2936	22.0577	22.1756	23.167	-0.99135	0.122431	-1.11378	2.16412
Zn+2week shoot Rep1	MTP1	22.0966	22.0107	22.0536	23.2732	-1.21955	-0.439019	-0.780535	1.71777	2.9849	2.8655	0.2964
Zn+2week shoot Rep2	MTP1	22.336	22.2235	22.2798	23.5058	-1.22601	1.42142	-2.64743	6.26551
Zn+2week shoot Rep3	MTP1	23.2582	23.268	23.2631	22.3874	0.875727	0.833883	0.041844	0.971413
Control 2week root Rep1	MTP1	23.1802	23.5711	23.3756	22.6331	0.74252	0.74252	0	1
Control 2week root Rep2	MTP1	23.1503	23.0508	23.1006	22.4233	0.677313	0.677313	0	1
Control 2week root Rep3	MTP1	23.1812	22.58	22.8806	22.7582	0.122431	0.122431	0	1
Control 2 week shoot Rep1	MTP1	21.1302	20.6108	20.8705	21.3095	-0.439019	-0.439019	0	1
Control 2 week shoot Rep2	MTP1	23.3127	23.2252	23.2689	21.8475	1.42142	1.42142	0	1
Control 2 week shoot Rep3	MTP1	21.658	21.6376	21.6478	20.8139	0.833883	0.833883	0	1
Fe+2week root Rep1	MTP5	21.6288	21.95	21.7894	21.9557	-0.166324	1.68956	-1.85588	3.61973	3.06675	1.47341	0.0720
Fe+2week root Rep2	MTP5	22.2365	22.4462	22.3413	23.0924	-0.751075	1.3137	-2.06477	4.18368
Fe+2week root Rep3	MTP5	22.411	22.6849	22.5479	21.6777	0.87026	1.35244	-0.48218	1.39685
Fe+2week shoot Rep 1	MTP5	23.1248	23.1915	23.1582	22.4325	0.72571	0.56224	0.16347	0.892875	3.93298	3.46948	0.217
Fe+2week shoot Rep 2	MTP5	22.2189	22.4517	22.3353	22.6672	-0.331906	2.61531	-2.94722	7.71259
Fe+2week shoot Rep 3	MTP5	22.8638	23.2409	23.0523	22.8495	0.202807	1.87794	-1.67513	3.19349
Zn+2week root Rep1	MTP5	24.6469	25.0014	24.8241	23.2268	1.59733	1.68956	-0.0922318	1.06602	2.26139	1.03572	0.1026
Zn+2week root Rep2	MTP5	24.1364	24.399	24.2677	24.4857	-0.218031	1.3137	-1.53173	2.89132
Zn+2week root Rep3	MTP5	23.0569	22.9836	23.0202	23.167	-0.146745	1.35244	-1.49919	2.82683
Zn+2week shoot Rep1	MTP5	23.2717	23.5852	23.4284	23.2732	0.155241	0.56224	-0.406999	1.32592	2.19232	2.02662	0.3658
Zn+2week shoot Rep2	MTP5	24.019	23.8782	23.9486	23.5058	0.442783	2.61531	-2.17253	4.50812
Zn+2week shoot Rep3	MTP5	24.6111	24.777	24.6941	22.3874	2.3067	1.87794	0.428761	0.7429
Control 2week root Rep1	MTP5	24.2629	24.3825	24.3227	22.6331	1.68956	1.68956	0	1
Control 2week root Rep2	MTP5	23.6643	23.8096	23.737	22.4233	1.3137	1.3137	0	1
Control 2week root Rep3	MTP5	24.0959	24.1253	24.1106	22.7582	1.35244	1.35244	0	1
Control 2 week shoot Rep1	MTP5	21.8202	21.9233	21.8717	21.3095	0.56224	0.56224	0	1
Control 2 week shoot Rep2	MTP5	24.4678	24.4579	24.4628	21.8475	2.61531	2.61531	0	1
Control 2 week shoot Rep3	MTP5	22.8881	22.4957	22.6919	20.8139	1.87794	1.87794	0	1
Fe+2week root Rep1	MTP6	26.6018	26.7992	26.7005	21.9557	4.74479	4.77625	-0.0314536	1.02204	2.61331	1.59271	0.1542
Fe+2week root Rep2	MTP6	26.7691	26.1229	26.446	23.0924	3.35357	4.73785	-1.38429	2.61043
Fe+2week root Rep3	MTP6	24.6117	26.1138	25.3627	21.6777	3.68503	5.75798	-2.07295	4.20746
Fe+2week shoot Rep 1	MTP6	26.3225	26.2323	26.2774	22.4325	3.84495	2.70698	1.13797	0.454399	1.08465	0.605883	0.8207
Fe+2week shoot Rep 2	MTP6	27.1269	27.2765	27.2017	22.6672	4.53451	5.26813	-0.733614	1.6628
Fe+2week shoot Rep 3	MTP6	27.7539	27.5484	27.6512	22.8495	4.80162	4.98654	-0.184916	1.13675
Zn+2week root Rep1	MTP6	28.6444	28.683	28.6637	23.2268	5.43694	4.77625	0.660694	0.632574	1.32755	1.13026	0.6421
Zn+2week root Rep2	MTP6	29.4811	29.9206	29.7008	24.4857	5.21509	4.73785	0.477238	0.718351
Zn+2week root Rep3	MTP6	27.6186	27.4393	27.529	23.167	4.36197	5.75798	-1.39601	2.63172
Zn+2week shoot Rep1	MTP6	27.166	27.7987	27.4824	23.2732	4.20916	2.70698	1.50218	0.353021	2.68206	3.13837	0.4058
Zn+2week shoot Rep2	MTP6	25.5062	26.7535	26.1298	23.5058	2.62405	5.26813	-2.64408	6.25096
Zn+2week shoot Rep3	MTP6	26.3648	27.3265	26.8457	22.3874	4.45827	4.98654	-0.528273	1.4422
Control 2week root Rep1	MTP6	27.0575	27.7612	27.4094	22.6331	4.77625	4.77625	0	1
Control 2week root Rep2	MTP6	27.107	27.2152	27.1611	22.4233	4.73785	4.73785	0	1
Control 2week root Rep3	MTP6	28.0984	28.9339	28.5161	22.7582	5.75798	5.75798	0	1
Control 2 week shoot Rep1	MTP6	24.6681	23.3649	24.0165	21.3095	2.70698	2.70698	0	1
Control 2 week shoot Rep2	MTP6	27.0833	27.148	27.1156	21.8475	5.26813	5.26813	0	1
Control 2 week shoot Rep3	MTP6	25.6157	25.9853	25.8005	20.8139	4.98654	4.98654	0	1
Fe+2week root Rep1	MTP7	22.3996	22.8648	22.6322	21.9557	0.676461	1.70415	-1.02768	2.03875	1.58611	0.915375	0.3296
Fe+2week root Rep2	MTP7	23.7127	22.5293	23.121	23.0924	0.0286044	1.15755	-1.12894	2.18699
Fe+2week root Rep3	MTP7	22.6561	23.3638	23.0099	21.6777	1.33225	0.423369	0.908883	0.532597
Fe+2week shoot Rep 1	MTP7	27.523	24.1895	25.8562	22.4325	3.42378	-0.554526	3.97831	0.0634467	3.49053	2.96814	0.2198
Fe+2week shoot Rep 2	MTP7	20.8712	23.2936	22.0824	22.6672	-0.584741	1.80424	-2.38898	5.23788
Fe+2week shoot Rep 3	MTP7	21.2432	22.3819	21.8126	22.8495	-1.03697	1.33326	-2.37024	5.17027
Zn+2week root Rep1	MTP7	23.9282	24.0318	23.98	23.2268	0.753174	1.70415	-0.950972	1.93318	2.57272	0.95178	0.0458
Zn+2week root Rep2	MTP7	23.3415	24.1962	23.7689	24.4857	-0.716865	1.15755	-1.87441	3.66652
Zn+2week root Rep3	MTP7	21.9423	23.0723	22.5073	23.167	-0.659653	0.423369	-1.08302	2.11847
Zn+2week shoot Rep1	MTP7	23.6502	23.8054	23.7278	23.2732	0.454591	-0.554526	1.00912	0.49685	1.16699	1.0658	0.7995
Zn+2week shoot Rep2	MTP7	24.0027	24.0962	24.0494	23.5058	0.543625	1.80424	-1.26062	2.39598
Zn+2week shoot Rep3	MTP7	24.0944	24.782	24.4382	22.3874	2.05083	1.33326	0.717562	0.608124
Control 2week root Rep1	MTP7	24.3433	24.3312	24.3373	22.6331	1.70415	1.70415	0	1
Control 2week root Rep2	MTP7	23.243	23.9186	23.5808	22.4233	1.15755	1.15755	0	1
Control 2week root Rep3	MTP7	22.9185	23.4445	23.1815	22.7582	0.423369	0.423369	0	1
Control 2 week shoot Rep1	MTP7	20.276	21.2339	20.755	21.3095	-0.554526	-0.554526	0	1
Control 2 week shoot Rep2	MTP7	23.7522	23.5513	23.6518	21.8475	1.80424	1.80424	0	1
Control 2 week shoot Rep3	MTP7	21.9367	22.3577	22.1472	20.8139	1.33326	1.33326	0	1
Fe+2week root Rep1	MTP8	24.1068	23.7616	23.9342	21.9557	1.9785	3.92822	-1.94972	3.86299	4.89112	2.32338	0.0441
Fe+2week root Rep2	MTP8	24.6544	25.7596	25.207	23.0924	2.11464	5.03134	-2.9167	7.55118
Fe+2week root Rep3	MTP8	24.2837	24.059	24.1713	21.6777	2.49364	4.19815	-1.70451	3.25917
Fe+2week shoot Rep 1	MTP8	23.4526	23.5084	23.4805	22.4325	1.04804	0.727148	0.320888	0.800577	1.56141	0.731257	0.2544
Fe+2week shoot Rep 2	MTP8	24.9003	24.7107	24.8055	22.6672	2.13835	2.83849	-0.700138	1.62466
Fe+2week shoot Rep 3	MTP8	24.4981	25.3106	24.9043	22.8495	2.0548	3.23047	-1.17567	2.25898
Zn+2week root Rep1	MTP8	25.2846	25.5911	25.4378	23.2268	2.21103	3.92822	-1.71719	3.28796	5.16715	4.24415	0.1642
Zn+2week root Rep2	MTP8	26.4251	25.9576	26.1913	24.4857	1.7056	5.03134	-3.32574	10.0265
Zn+2week root Rep3	MTP8	26.3679	26.1044	26.2362	23.167	3.06919	4.19815	-1.12896	2.18702
Zn+2week shoot Rep1	MTP8	24.3208	25.4507	24.8857	23.2732	1.61253	0.727148	0.885385	0.541343	1.07575	0.46802	0.7931
Zn+2week shoot Rep2	MTP8	25.2324	26.4595	25.846	23.5058	2.34016	2.83849	-0.498329	1.41258
Zn+2week shoot Rep3	MTP8	25.0607	25.4778	25.2692	22.3874	2.88185	3.23047	-0.348621	1.27334
Control 2week root Rep1	MTP8	27.0006	26.1221	26.5613	22.6331	3.92822	3.92822	0	1
Control 2week root Rep2	MTP8	27.8704	27.0388	27.4546	22.4233	5.03134	5.03134	0	1
Control 2week root Rep3	MTP8	27.1893	26.7234	26.9563	22.7582	4.19815	4.19815	0	1
Control 2 week shoot Rep1	MTP8	23.1879	20.8853	22.0366	21.3095	0.727148	0.727148	0	1
Control 2 week shoot Rep2	MTP8	25.362	24.01	24.686	21.8475	2.83849	2.83849	0	1
Control 2 week shoot Rep3	MTP8	23.5006	24.5882	24.0444	20.8139	3.23047	3.23047	0	1
Fe+2week root Rep1	MTP8.1	23.4949	24.4522	23.9735	21.9557	2.01783	2.76278	-0.74495	1.67592	1.82134	0.378495	0.0198
Fe+2week root Rep2	MTP8.1	24.0646	24.5676	24.3161	23.0924	1.22371	2.39426	-1.17055	2.25098
Fe+2week root Rep3	MTP8.1	22.7473	23.1722	22.9598	21.6777	1.28206	1.90229	-0.620226	1.53712
Fe+2week shoot Rep 1	MTP8.1	27.3536	22.5278	24.9407	22.4325	2.50821	0.83237	1.67584	0.312984	2.15976	2.10771	0.3945
Fe+2week shoot Rep 2	MTP8.1	21.035	22.1444	21.5897	22.6672	-1.07748	1.07824	-2.15572	4.45592
Fe+2week shoot Rep 3	MTP8.1	22.2094	22.8767	22.5431	22.8495	-0.306478	0.467827	-0.774305	1.71037
Zn+2week root Rep1	MTP8.1	24.3481	25.0481	24.6981	23.2268	1.47129	2.76278	-1.29149	2.4478	2.18431	0.233318	0.0009
Zn+2week root Rep2	MTP8.1	25.0492	26.5683	25.8088	24.4857	1.32304	2.39426	-1.07122	2.1012
Zn+2week root Rep3	MTP8.1	23.7503	24.3826	24.0665	23.167	0.899463	1.90229	-1.00283	2.00392
Zn+2week shoot Rep1	MTP8.1	22.0888	23.0884	22.5886	23.2732	-0.684647	0.83237	-1.51702	2.86199	1.63437	1.11505	0.3802
Zn+2week shoot Rep2	MTP8.1	23.5605	24.7271	24.1438	23.5058	0.638036	1.07824	-0.440207	1.3568
Zn+2week shoot Rep3	MTP8.1	23.1416	23.6633	23.4024	22.3874	1.01506	0.467827	0.547236	0.68433
Control 2week root Rep1	MTP8.1	26.0277	24.7641	25.3959	22.6331	2.76278	2.76278	0	1
Control 2week root Rep2	MTP8.1	25.3433	24.2917	24.8175	22.4233	2.39426	2.39426	0	1
Control 2week root Rep3	MTP8.1	24.0766	25.2443	24.6605	22.7582	1.90229	1.90229	0	1
Control 2 week shoot Rep1	MTP8.1	22.1551	22.1286	22.1419	21.3095	0.83237	0.83237	0	1
Control 2 week shoot Rep2	MTP8.1	22.8056	23.0459	22.9258	21.8475	1.07824	1.07824	0	1
Control 2 week shoot Rep3	MTP8.1	21.0542	21.5093	21.2818	20.8139	0.467827	0.467827	0	1
Fe+2week root Rep1	MTP9	22.1554	22.7401	22.4477	21.9557	0.491996	1.50913	-1.01713	2.02389	2.70962	2.48358	0.2990
Fe+2week root Rep2	MTP9	22.6463	23.4239	23.0351	23.0924	-0.0572855	2.39268	-2.44996	5.46403
Fe+2week root Rep3	MTP9	22.9292	23.626	23.2776	21.6777	1.59996	0.958233	0.641723	0.640947
Fe+2week shoot Rep 1	MTP9	23.2723	24.2435	23.7579	22.4325	1.32541	1.00404	0.32137	0.800309	2.22622	1.48743	0.2265
Fe+2week shoot Rep 2	MTP9	24.3519	25.281	24.8165	22.6672	2.14932	3.22656	-1.07725	2.11
Fe+2week shoot Rep 3	MTP9	24.457	25.0454	24.7512	22.8495	1.90169	3.81563	-1.91393	3.76835
Zn+2week root Rep1	MTP9	23.1693	23.6096	23.3895	23.2268	0.162661	1.50913	-1.34647	2.54289	3.4426	2.87789	0.2155
Zn+2week root Rep2	MTP9	23.923	24.3615	24.1423	24.4857	-0.343461	2.39268	-2.73614	6.66286
Zn+2week root Rep3	MTP9	23.681	24.2372	23.9591	23.167	0.792103	0.958233	-0.166131	1.12205
Zn+2week shoot Rep1	MTP9	24.0356	23.7352	23.8854	23.2732	0.612184	1.00404	-0.391859	1.31208	4.13932	2.88838	0.1329
Zn+2week shoot Rep2	MTP9	23.5634	24.2517	23.9076	23.5058	0.401758	3.22656	-2.82481	7.08518
Zn+2week shoot Rep3	MTP9	24.004	24.3871	24.1956	22.3874	1.80818	3.81563	-2.00745	4.02071
Control 2week root Rep1	MTP9	24.0199	24.2646	24.1423	22.6331	1.50913	1.50913	0	1
Control 2week root Rep2	MTP9	24.61	25.0219	24.8159	22.4233	2.39268	2.39268	0	1
Control 2week root Rep3	MTP9	23.7044	23.7284	23.7164	22.7582	0.958233	0.958233	0	1
Control 2 week shoot Rep1	MTP9	22.1069	22.5202	22.3135	21.3095	1.00404	1.00404	0	1
Control 2 week shoot Rep2	MTP9	24.7118	25.4363	25.0741	21.8475	3.22656	3.22656	0	1
Control 2 week shoot Rep3	MTP9	24.5714	24.6877	24.6296	20.8139	3.81563	3.81563	0	1
Fe+2week root Rep1	MTP11	23.8854	24.0032	23.9443	21.9557	1.98857	3.19634	-1.20777	2.3098	3.22263	2.44937	0.1911
Fe+2week root Rep2	MTP11	24.3883	24.316	24.3522	23.0924	1.25978	3.8441	-2.58432	5.99734
Fe+2week root Rep3	MTP11	24.6799	24.2023	24.4411	21.6777	2.76338	3.2078	-0.444422	1.36077
Fe+2week shoot Rep 1	MTP11	24.2961	24.1392	24.2176	22.4325	1.78517	0.644907	1.14027	0.453676	2.59337	1.92259	0.2245
Fe+2week shoot Rep 2	MTP11	24.1494	24.1281	24.1388	22.6672	1.47162	3.12731	-1.65569	3.15074
Fe+2week shoot Rep 3	MTP11	23.9497	24.6162	24.2829	22.8495	1.43342	3.49543	-2.06201	4.17569
Zn+2week root Rep1	MTP11	24.8795	25.0132	24.9463	23.2268	1.71955	3.19634	-1.47679	2.78328	4.05938	1.43013	0.0207
Zn+2week root Rep2	MTP11	25.7121	25.9741	25.8431	24.4857	1.35735	3.8441	-2.48675	5.60514
Zn+2week root Rep3	MTP11	24.6859	24.2195	24.4527	23.167	1.28572	3.2078	-1.92209	3.78971
Zn+2week shoot Rep1	MTP11	23.0887	24.071	23.5799	23.2732	0.306656	0.644907	-0.338251	1.26422	2.40161	1.05103	0.082
Zn+2week shoot Rep2	MTP11	25.0012	24.788	24.8946	23.5058	1.38879	3.12731	-1.73852	3.33693
Zn+2week shoot Rep3	MTP11	24.3292	24.6753	24.5023	22.3874	2.11487	3.49543	-1.38056	2.60369
Control 2week root Rep1	MTP11	25.9035	25.7555	25.8295	22.6331	3.19634	3.19634	0	1
Control 2week root Rep2	MTP11	26.308	26.2267	26.2674	22.4233	3.8441	3.8441	0	1
Control 2week root Rep3	MTP11	25.9215	26.0105	25.966	22.7582	3.2078	3.2078	0	1
Control 2 week shoot Rep1	MTP11	21.9272	21.9816	21.9544	21.3095	0.644907	0.644907	0	1
Control 2 week shoot Rep2	MTP11	24.9354	25.0143	24.9748	21.8475	3.12731	3.12731	0	1
Control 2 week shoot Rep3	MTP11	24.0965	24.5222	24.3094	20.8139	3.49543	3.49543	0	1
Fe+2week root Rep1	MTP11.1	27.2526	28.0321	27.6424	21.9557	5.68665	5.64557	0.0410816	0.971926	2.15911	2.46777	0.4616
Fe+2week root Rep2	MTP11.1	26.6763	28.002	27.3391	23.0924	4.24675	6.56755	-2.3208	4.9961
Fe+2week root Rep3	MTP11.1	29.2477	29.3634	29.3055	21.6777	7.62786	6.65448	0.973384	0.50931
Fe+2week shoot Rep 1	MTP11.1	27.0778	27.2667	27.1722	22.4325	4.73978	4.34428	0.395509	0.760221	1.65975	0.785978	0.2197
Fe+2week shoot Rep 2	MTP11.1	27.2311	28.2244	27.7278	22.6672	5.0606	6.0643	-1.0037	2.00514
Fe+2week shoot Rep 3	MTP11.1	27.2871	28.5704	27.9287	22.8495	5.07921	6.2258	-1.14659	2.21389
Zn+2week root Rep1	MTP11.1	28.0466	28.5877	28.3171	23.2268	5.09033	5.64557	-0.55524	1.46941	2.4811	1.40496	0.1419
Zn+2week root Rep2	MTP11.1	28.0368	30.0089	29.0229	24.4857	4.53712	6.56755	-2.03042	4.08525
Zn+2week root Rep3	MTP11.1	28.6802	29.128	28.9041	23.167	5.73713	6.65448	-0.917345	1.88864
Zn+2week shoot Rep1	MTP11.1	28.3442	28.9561	28.6502	23.2732	5.37696	4.34428	1.03268	0.488801	0.661258	0.290842	0.1138
Zn+2week shoot Rep2	MTP11.1	29.2951	29.8537	29.5744	23.5058	6.06856	6.0643	0.00425908	0.997052
Zn+2week shoot Rep3	MTP11.1	29.2151	30.0233	29.6192	22.3874	7.23181	6.2258	1.00601	0.497921
Control 2week root Rep1	MTP11.1	28.1828	28.3746	28.2787	22.6331	5.64557	5.64557	0	1
Control 2week root Rep2	MTP11.1	28.8861	29.0955	28.9908	22.4233	6.56755	6.56755	0	1
Control 2week root Rep3	MTP11.1	29.2244	29.6009	29.4126	22.7582	6.65448	6.65448	0	1
Control 2 week shoot Rep1	MTP11.1	25.2209	26.0867	25.6538	21.3095	4.34428	4.34428	0	1
Control 2 week shoot Rep2	MTP11.1	27.6305	28.1932	27.9118	21.8475	6.0643	6.0643	0	1
Control 2 week shoot Rep3	MTP11.1	26.9879	27.0915	27.0397	20.8139	6.2258	6.2258	0	1
Fe+2week root Rep1	MTP12	28.1657	27.887	28.0264	21.9557	6.07065	6.19311	-0.122461	1.08859	1.76337	1.59021	0.4525
Fe+2week root Rep2	MTP12	27.3463	28.1772	27.7617	23.0924	4.66935	6.50919	-1.83984	3.5797
Fe+2week root Rep3	MTP12	28.3469	28.8193	28.5831	21.6777	6.90544	6.22	0.685441	0.621816
Fe+2week shoot Rep 1	MTP12	27.4582	27.5572	27.5077	22.4325	5.07524	8.54968	-3.47443	11.115	4.78663	5.50426	0.2993
Fe+2week shoot Rep 2	MTP12	28.6999	28.3172	28.5086	22.6672	5.84139	5.9941	-0.152715	1.11166
Fe+2week shoot Rep 3	MTP12	28.1464	28.7344	28.4404	22.8495	5.59086	6.68392	-1.09306	2.13326
Zn+2week root Rep1	MTP12	29.168	28.1876	28.6778	23.2268	5.45101	6.19311	-0.742101	1.67261	1.73833	0.222582	0.0045
Zn+2week root Rep2	MTP12	29.869	30.1406	30.0048	24.4857	5.51905	6.50919	-0.99014	1.98638
Zn+2week root Rep3	MTP12	28.4729	29.0254	28.7491	23.167	5.58214	6.22	-0.637856	1.55602
Zn+2week shoot Rep1	MTP12	28.5986	28.2418	28.4202	23.2732	5.14696	8.54968	-3.40271	10.5759	3.86601	5.81122	0.4411
Zn+2week shoot Rep2	MTP12	30.0559	30.5827	30.3193	23.5058	6.8135	5.9941	0.819394	0.56668
Zn+2week shoot Rep3	MTP12	30.0991	30.3129	30.206	22.3874	7.81864	6.68392	1.13472	0.455423
Control 2week root Rep1	MTP12	28.6762	28.9763	28.8262	22.6331	6.19311	6.19311	0	1
Control 2week root Rep2	MTP12	28.9615	28.9034	28.9324	22.4233	6.50919	6.50919	0	1
Control 2week root Rep3	MTP12	29.1446	28.8118	28.9782	22.7582	6.22	6.22	0	1
Control 2 week shoot Rep1	MTP12	25.5259	34.1924	29.8592	21.3095	8.54968	8.54968	0	1
Control 2 week shoot Rep2	MTP12	27.274	28.4092	27.8416	21.8475	5.9941	5.9941	0	1
Control 2 week shoot Rep3	MTP12	27.4033	27.5925	27.4979	20.8139	6.68392	6.68392	0	1
CO+ 24 hr root Rep1	MTP1	32.3204	33.5759	32.9481	26.306	6.64214	1.74077	4.90137	0.0334611	0.520596	0.688913	0.2784
CO+ 24 hr root Rep2	MTP1	28.0487	27.2619	27.6553	24.0801	3.57519	3.5863	-0.0111106	1.00773
CO+ 24 hr shoot Rep1	MTP1	23.9009	24.7247	24.3128	21.5692	2.74359	2.18274	0.56085	0.677902	1.12604	0.395975	0.6108
CO+ 24 hr shoot Rep2	MTP1	24.2037	24.9299	24.5668	21.9946	2.57217	3.08686	-0.514687	1.42868
CO+ 24 hr shoot Rep3	MTP1	23.9904	24.2013	24.0958	22.3028	1.79306	2.13965	-0.346586	1.27155
Cd+ 24hr root Rep1	MTP1	26.3088	26.4514	26.3801	23.0725	3.30754	1.74077	1.56677	0.337563	0.550934	0.276669	0.0483
Cd+ 24hr root Rep2	MTP1	27.2203	27.1476	27.1839	23.386	3.79797	3.5863	0.211677	0.863533
Cd+ 24hr root Rep3	MTP1	28.7475	29.2676	29.0076	25.1437	3.86384	2.7173	1.14654	0.451706
Cd+24hr shoot Rep1	MTP1	26.5277	26.8453	26.6865	24.8367	1.84986	2.18274	-0.33288	1.25952	1.92533	1.00236	0.1851
Cd+24hr shoot Rep2	MTP1	26.9917	27.5327	27.2622	25.7974	1.4648	3.08686	-1.62206	3.07814
Cd+24hr shoot Rep3	MTP1	26.9589	26.9805	26.9697	25.3545	1.61527	2.13965	-0.524375	1.43831
Ni + 24hr root Rep1	MTP1	25.0665	25.6013	25.3339	22.3773	2.95657	1.74077	1.2158	0.430535	1.6347	2.04792	0.0001
Ni + 24hr root Rep2	MTP1	28.3438	28.1665	28.2551	23.5926	4.66257	3.5863	1.07628	0.474252
Ni + 24hr root Rep3	MTP1	22.5361	23.6912	23.1136	22.3961	0.717554	2.7173	-1.99975	3.9993
Ni + 24hr shoot Rep1	MTP1	23.2008	23.1036	23.1522	21.4438	1.70838	2.18274	-0.474359	1.3893	1.22081	0.219442	0.1563
Ni + 24hr shoot Rep2	MTP1	22.8371	23.0921	22.9646	20.2567	2.70785	3.08686	-0.379013	1.30045
Ni + 24hr shoot Rep3	MTP1	23.1494	23.0495	23.0994	20.9198	2.17964	2.13965	0.0399886	0.972663
control 24hr root Rep1	MTP1	24.3162	24.8973	24.6067	22.866	1.74077	1.74077	0	1	1	0
control 24hr root Rep2	MTP1	25.4382	26.1061	25.7721	22.1858	3.5863	3.5863	0	1
control 24hr root Rep3	MTP1	24.384	24.4575	24.4207	21.7034	2.7173	2.7173	0	1
Control 24hr shoot Rep1	MTP1	22.9728	23.3127	23.1428	20.96	2.18274	2.18274	0	1	1	0
Control 24hr shoot Rep2	MTP1	24.7651	24.7673	24.7662	21.6793	3.08686	3.08686	0	1
Control 24hr shoot Rep3	MTP1	23.2381	23.2772	23.2576	21.118	2.13965	2.13965	0	1
CO+ 24 hr root Rep1	MTP5	35.196	34.2519	34.724	26.306	8.41795	4.25165	4.1663	0.0556953	0.253946	0.28037	0.015
CO+ 24 hr root Rep2	MTP5	28.5296	28.832	28.6808	24.0801	4.60069	3.45572	1.14497	0.452198
CO+ 24 hr shoot Rep1	MTP5	25.3933	25.8267	25.61	21.5692	4.0408	3.20417	0.83663	0.55995	1.00155	0.388695	0.9948
CO+ 24 hr shoot Rep2	MTP5	25.3296	25.7977	25.5637	21.9946	3.56901	3.77427	-0.205262	1.1529
CO+ 24 hr shoot Rep3	MTP5	25.1204	24.9908	25.0556	22.3028	2.75288	3.12228	-0.369395	1.29181
Cd+ 24hr root Rep1	MTP5	27.0483	27.4405	27.2444	23.0725	4.17191	3.11793	1.05398	0.481637	0.699944	0.371585	0.2345
Cd+ 24hr root Rep2	MTP5	27.4665	27.4587	27.4626	23.386	4.07661	4.25165	-0.175035	1.12899
Cd+ 24hr root Rep3	MTP5	29.9961	29.2657	29.6309	25.1437	4.48721	3.45572	1.03149	0.489204
Cd+24hr shoot Rep1	MTP5	27.2708	27.4775	27.3741	24.8367	2.53746	3.20417	-0.666709	1.58745	1.90185	0.62704	0.0674
Cd+24hr shoot Rep2	MTP5	28.0528	28.3726	28.2127	25.7974	2.41531	3.77427	-1.35896	2.565
Cd+24hr shoot Rep3	MTP5	28.0017	27.9894	27.9955	25.3545	2.64108	3.12228	-0.481195	1.3959
Ni + 24hr root Rep1	MTP5	25.6482	25.9459	25.7971	22.3773	3.41974	3.11793	0.30181	0.811234	1.15772	1.03929	0.8056
Ni + 24hr root Rep2	MTP5	29.1953	29.6407	29.418	23.5926	5.8254	4.25165	1.57375	0.335934
Ni + 24hr root Rep3	MTP5	24.4529	24.815	24.634	22.3961	2.23787	3.45572	-1.21785	2.32599
Ni + 24hr shoot Rep1	MTP5	24.1141	24.1748	24.1445	21.4438	2.70068	3.20417	-0.503495	1.41764	1.1431	0.237765	0.3561
Ni + 24hr shoot Rep2	MTP5	23.9302	24.1116	24.0209	20.2567	3.76415	3.77427	-0.0101146	1.00704
Ni + 24hr shoot Rep3	MTP5	23.7119	24.3589	24.0354	20.9198	3.11563	3.12228	-0.00665164	1.00462
control 24hr root Rep1	MTP5	25.9522	26.0155	25.9839	22.866	3.11793	3.11793	0	1		0
control 24hr root Rep2	MTP5	26.4379	26.4371	26.4375	22.1858	4.25165	4.25165	0	1
control 24hr root Rep3	MTP5	25.0846	25.2337	25.1591	21.7034	3.45572	3.45572	0	1
Control 24hr shoot Rep1	MTP5	24.1162	24.2123	24.1642	20.96	3.20417	3.20417	0	1		0
Control 24hr shoot Rep2	MTP5	25.3551	25.5521	25.4536	21.6793	3.77427	3.77427	0	1
Control 24hr shoot Rep3	MTP5	24.1588	24.3218	24.2403	21.118	3.12228	3.12228	0	1
CO+ 24 hr root Rep1	MTP6	34.78	34.1383	34.4591	26.306	8.15313	6.24363	1.9095	0.266185	0.277865	0.0165182	0.0001
CO+ 24 hr root Rep2	MTP6	32.0249	32.5944	32.3096	24.0801	8.22951	6.44138	1.78814	0.289545
CO+ 24 hr shoot Rep1	MTP6	28.0543	28.1345	28.0944	21.5692	6.5252	5.74422	0.780976	0.581973	0.564145	0.153453	0.0079
CO+ 24 hr shoot Rep2	MTP6	29.273	28.5006	28.8868	21.9946	6.89216	5.57942	1.31274	0.402556
CO+ 24 hr shoot Rep3	MTP6	28.1566	28.2243	28.1905	22.3028	5.8877	5.38933	0.498374	0.707904
Cd+ 24hr root Rep1	MTP6	30.1123	30.43	30.2711	23.0725	7.19862	5.7634	1.43522	0.369791	0.648469	0.24297	0.0663
Cd+ 24hr root Rep2	MTP6	30.0035	30.0485	30.026	23.386	6.64007	6.24363	0.396443	0.759729
Cd+ 24hr root Rep3	MTP6	31.2317	32.5256	31.8787	25.1437	6.73494	6.44138	0.29356	0.815886
Cd+24hr shoot Rep1	MTP6	29.4537	29.2256	29.3397	24.8367	4.50299	5.74422	-1.24124	2.36401	2.46173	0.118258	0.0001
Cd+24hr shoot Rep2	MTP6	29.9629	30.0413	30.0021	25.7974	4.20469	5.57942	-1.37473	2.59319
Cd+24hr shoot Rep3	MTP6	29.677	29.2511	29.464	25.3545	4.10957	5.38933	-1.27976	2.42799
Ni + 24hr root Rep1	MTP6	28.9386	28.7316	28.8351	22.3773	6.45773	5.7634	0.69433	0.617996	1.7569	1.23753	0.3492
Ni + 24hr root Rep2	MTP6	28.1995	28.2329	28.2162	23.5926	4.62361	6.24363	-1.62001	3.07378
Ni + 24hr root Rep3	MTP6	28.0806	28.2765	28.1785	22.3961	5.78244	6.44138	-0.658939	1.57892
Ni + 24hr shoot Rep1	MTP6	25.738	26.6469	26.1925	21.4438	4.74866	5.74422	-0.995567	1.99386	1.14076	0.738857	0.758
Ni + 24hr shoot Rep2	MTP6	26.2401	26.437	26.3386	20.2567	6.08182	5.57942	0.502399	0.705932
Ni + 24hr shoot Rep3	MTP6	26.8149	26.7412	26.7781	20.9198	5.8583	5.38933	0.468972	0.722479
control 24hr root Rep1	MTP6	28.5933	28.6655	28.6294	22.866	5.7634	5.7634	0	1	1	0
control 24hr root Rep2	MTP6	28.0385	28.8204	28.4295	22.1858	6.24363	6.24363	0	1
control 24hr root Rep3	MTP6	28.1078	28.1818	28.1448	21.7034	6.44138	6.44138	0	1
Control 24hr shoot Rep1	MTP6	26.5541	26.8544	26.7043	20.96	5.74422	5.74422	0	1	1	0
Control 24hr shoot Rep2	MTP6	27.0099	27.5076	27.2587	21.6793	5.57942	5.57942	0	1
Control 24hr shoot Rep3	MTP6	26.8191	26.1956	26.5073	21.118	5.38933	5.38933	0	1
CO+ 24 hr root Rep1	MTP7	32.9229	32.1355	32.5292	26.306	6.22319	3.08546	3.13773	0.113619	0.449424	0.4749	0.1152
CO+ 24 hr root Rep2	MTP7	27.4952	28.0266	27.7609	24.0801	3.68075	3.33194	0.348814	0.785229
CO+ 24 hr shoot Rep1	MTP7	25.134	23.1978	24.1659	21.5692	2.59666	2.45723	0.139429	0.907878	0.926778	0.333794	0.7233
CO+ 24 hr shoot Rep2	MTP7	25.016	25.625	25.3205	21.9946	3.32589	2.59573	0.730164	0.602835
CO+ 24 hr shoot Rep3	MTP7	24.5826	24.6307	24.6067	22.3028	2.30391	2.6483	-0.344398	1.26962
Cd+ 24hr root Rep1	MTP7	27.1473	27.1926	27.1699	23.0725	4.09743	2.50165	1.59578	0.330843	0.539899	0.18141	0.0118
Cd+ 24hr root Rep2	MTP7	27.0478	27.2147	27.1312	23.386	3.74526	3.08546	0.659802	0.632965
Cd+ 24hr root Rep3	MTP7	29.0951	29.0732	29.0841	25.1437	3.94041	3.33194	0.608479	0.655888
Cd+24hr shoot Rep1	MTP7	26.2322	26.2957	26.2639	24.8367	1.42728	2.45723	-1.02995	2.04196	2.24824	0.444562	0.0083
Cd+24hr shoot Rep2	MTP7	26.4609	27.3977	26.9293	25.7974	1.13186	2.59573	-1.46387	2.75847
Cd+24hr shoot Rep3	MTP7	26.8538	27.2332	27.0435	25.3545	1.68906	2.6483	-0.959241	1.94429
Ni + 24hr root Rep1	MTP7	25.836	26.4543	26.1451	22.3773	3.76778	2.50165	1.26613	0.415774	0.661788	0.649637	0.4182
Ni + 24hr root Rep2	MTP7	29.1208	29.3297	29.2252	23.5926	5.63265	3.08546	2.54719	0.171088
Ni + 24hr root Rep3	MTP7	25.2436	25.2447	25.2441	22.3961	2.84805	3.33194	-0.483882	1.3985
Ni + 24hr shoot Rep1	MTP7	23.0064	23.9128	23.4596	21.4438	2.01582	2.45723	-0.441411	1.35793	0.989752	0.366497	0.9637
Ni + 24hr shoot Rep2	MTP7	23.4319	23.6294	23.5306	20.2567	3.27389	2.59573	0.678161	0.624961
Ni + 24hr shoot Rep3	MTP7	23.6807	23.4951	23.5879	20.9198	2.66811	2.6483	0.0198103	0.986362
control 24hr root Rep1	MTP7	25.0169	25.7184	25.3676	22.866	2.50165	2.50165	0	1	1	0
control 24hr root Rep2	MTP7	25.1151	25.4275	25.2713	22.1858	3.08546	3.08546	0	1
control 24hr root Rep3	MTP7	24.9226	25.1481	25.0354	21.7034	3.33194	3.33194	0	1
Control 24hr shoot Rep1	MTP7	23.2299	23.6047	23.4173	20.96	2.45723	2.45723	0	1	1	0
Control 24hr shoot Rep2	MTP7	24.1261	24.4239	24.275	21.6793	2.59573	2.59573	0	1
Control 24hr shoot Rep3	MTP7	23.6146	23.918	23.7663	21.118	2.6483	2.6483	0	1
CO+ 24 hr root Rep1	MTP8	34.3026	33.9846	34.1436	26.306	7.83758	6.1946	1.64298	0.320195	0.554416	0.331238	0.0838
CO+ 24 hr root Rep2	MTP8	30.4541	30.1544	30.3043	24.0801	6.22416	5.88159	0.342568	0.788636
CO+ 24 hr shoot Rep1	MTP8	27.3445	27.4672	27.4059	21.5692	5.83664	5.246	0.590634	0.664051	1.25125	0.974817	0.6784
CO+ 24 hr shoot Rep2	MTP8	27.7016	27.7759	27.7387	21.9946	5.74407	5.2564	0.487671	0.713176
CO+ 24 hr shoot Rep3	MTP8	26.0875	26.0783	26.0829	22.3028	3.78014	5.02899	-1.24884	2.37651
Cd+ 24hr root Rep1	MTP8	28.3983	28.5189	28.4586	23.0725	5.38608	5.39679	-0.0107036	1.00745	0.755117	0.222518	0.1293
Cd+ 24hr root Rep2	MTP8	30.3809	30.3175	30.3492	23.386	6.96322	6.1946	0.768614	0.586981
Cd+ 24hr root Rep3	MTP8	31.0153	32.1869	31.6011	25.1437	6.45737	5.88159	0.57578	0.670923
Cd+24hr shoot Rep1	MTP8	29.23	28.6838	28.9569	24.8367	4.1202	5.246	-1.12581	2.18224	2.08688	0.122062	0.0001
Cd+24hr shoot Rep2	MTP8	29.9949	30.1867	30.0908	25.7974	4.29343	5.2564	-0.96297	1.94932
Cd+24hr shoot Rep3	MTP8	29.3298	29.2566	29.2932	25.3545	3.93874	5.02899	-1.09024	2.1291
Ni + 24hr root Rep1	MTP8	27.6032	28.0903	27.8468	22.3773	5.46943	5.39679	0.0726383	0.950897	1.98737	2.15567	0.4720
Ni + 24hr root Rep2	MTP8	30.4874	30.8344	30.6609	23.5926	7.06837	6.1946	0.87377	0.545719
Ni + 24hr root Rep3	MTP8	25.9741	26.2636	26.1189	22.3961	3.72277	5.88159	-2.15882	4.4655
Ni + 24hr shoot Rep1	MTP8	25.0836	25.0396	25.0616	21.4438	3.61781	5.246	-1.62819	3.09126	2.76592	0.488499	0.0033
Ni + 24hr shoot Rep2	MTP8	24.387	24.3588	24.3729	20.2567	4.11615	5.2564	-1.14025	2.2042
Ni + 24hr shoot Rep3	MTP8	24.2772	24.4482	24.3627	20.9198	3.44291	5.02899	-1.58608	3.00232
control 24hr root Rep1	MTP8	28.4005	28.1249	28.2627	22.866	5.39679	5.39679	0	1	1	0
control 24hr root Rep2	MTP8	27.8743	28.8866	28.3804	22.1858	6.1946	6.1946	0	1
control 24hr root Rep3	MTP8	27.242	27.928	27.585	21.7034	5.88159	5.88159	0	1
Control 24hr shoot Rep1	MTP8	26.0513	26.3607	26.206	20.96	5.246	5.246	0	1	1	0
Control 24hr shoot Rep2	MTP8	26.6509	27.2205	26.9357	21.6793	5.2564	5.2564	0	1
Control 24hr shoot Rep3	MTP8	26.1399	26.1541	26.147	21.118	5.02899	5.02899	0	1
CO+ 24 hr root Rep1	MTP8.1	33.7195	33.5477	33.6336	26.306	7.32758	4.21266	3.11491	0.11543	0.323666	0.29449	0.0223
CO+ 24 hr root Rep2	MTP8.1	28.5262	28.9461	28.7361	24.0801	4.656	3.74523	0.910768	0.531902
CO+ 24 hr shoot Rep1	MTP8.1	26.0465	26.192	26.1193	21.5692	4.55003	4.65103	-0.101	1.07252	2.18128	1.00471	0.1114
CO+ 24 hr shoot Rep2	MTP8.1	26.2656	26.5145	26.3901	21.9946	4.39543	5.68229	-1.28686	2.43997
CO+ 24 hr shoot Rep3	MTP8.1	25.7348	25.7744	25.7546	22.3028	3.45184	5.05179	-1.59996	3.03134
Cd+ 24hr root Rep1	MTP8.1	28.5607	29.0611	28.8109	23.0725	5.7384	2.96903	2.76938	0.146668	0.283172	0.134976	0.0008
Cd+ 24hr root Rep2	MTP8.1	28.9275	28.7965	28.862	23.386	5.47605	4.21266	1.26339	0.416565
Cd+ 24hr root Rep3	MTP8.1	31.0755	30.3114	30.6934	25.1437	5.54971	3.74523	1.80448	0.286284
Cd+24hr shoot Rep1	MTP8.1	29.2027	29.441	29.3218	24.8367	4.48516	4.65103	-0.165868	1.12184	2.64621	1.6331	0.1558
Cd+24hr shoot Rep2	MTP8.1	29.3547	29.3496	29.3521	25.7974	3.55473	5.68229	-2.12756	4.36977
Cd+24hr shoot Rep3	MTP8.1	29.0522	29.1783	29.1152	25.3545	3.76077	5.05179	-1.29103	2.44702
Ni + 24hr root Rep1	MTP8.1	25.9551	25.1784	25.5667	22.3773	3.18939	2.96903	0.220361	0.858351	1.2023	1.21863	0.788
Ni + 24hr root Rep2	MTP8.1	30.057	30.3061	30.1815	23.5926	6.58895	4.21266	2.37629	0.192604
Ni + 24hr root Rep3	MTP8.1	24.8801	24.6948	24.7875	22.3961	2.39138	3.74523	-1.35385	2.55593
Ni + 24hr shoot Rep1	MTP8.1	24.3864	25.0278	24.7071	21.4438	3.26329	4.65103	-1.38774	2.61668	2.26831	0.480409	0.0102
Ni + 24hr shoot Rep2	MTP8.1	25.1889	25.1239	25.1564	20.2567	4.89966	5.68229	-0.782631	1.72026
Ni + 24hr shoot Rep3	MTP8.1	24.4583	24.8782	24.6682	20.9198	3.74846	5.05179	-1.30334	2.46799
control 24hr root Rep1	MTP8.1	25.8715	25.7985	25.835	22.866	2.96903	2.96903	0	1	1	0
control 24hr root Rep2	MTP8.1	26.3971	26.3999	26.3985	22.1858	4.21266	4.21266	0	1
control 24hr root Rep3	MTP8.1	25.3843	25.513	25.4487	21.7034	3.74523	3.74523	0	1
Control 24hr shoot Rep1	MTP8.1	25.6674	25.5547	25.6111	20.96	4.65103	4.65103	0	1	1	0
Control 24hr shoot Rep2	MTP8.1	27.4764	27.2468	27.3616	21.6793	5.68229	5.68229	0	1
Control 24hr shoot Rep3	MTP8.1	26.2165	26.1231	26.1698	21.118	5.05179	5.05179	0	1
CO+ 24 hr root Rep1	MTP9	34.1959	33.7792	33.9875	26.306	7.68153	2.80228	4.87925	0.0339782	0.78774	1.06598	0.7475
CO+ 24 hr root Rep2	MTP9	25.8639	25.794	25.8289	24.0801	1.74882	2.37316	-0.624336	1.5415
CO+ 24 hr shoot Rep1	MTP9	26.0935	26.3098	26.2016	21.5692	4.63241	5.33001	-0.697604	1.62181	1.80094	1.24928	0.3291
CO+ 24 hr shoot Rep2	MTP9	27.8459	27.6482	27.747	21.9946	5.7524	5.13289	0.619509	0.650892
CO+ 24 hr shoot Rep3	MTP9	26.4075	27.0188	26.7131	22.3028	4.41038	6.05659	-1.64621	3.13011
Cd+ 24hr root Rep1	MTP9	24.6346	24.5786	24.6066	23.0725	1.53406	1.55472	-0.0206508	1.01442	1.2665	0.243561	0.1310
Cd+ 24hr root Rep2	MTP9	25.6568	25.5487	25.6028	23.386	2.21681	2.80228	-0.585475	1.50053
Cd+ 24hr root Rep3	MTP9	26.8781	27.4331	27.1556	25.1437	2.01188	2.37316	-0.36128	1.28457
Cd+24hr shoot Rep1	MTP9	27.7734	28.1914	27.9824	24.8367	3.14571	5.33001	-2.1843	4.54507	4.69123	1.54788	0.0145
Cd+24hr shoot Rep2	MTP9	29.3985	29.0865	29.2425	25.7974	3.44511	5.13289	-1.68778	3.22161
Cd+24hr shoot Rep3	MTP9	28.7858	28.7224	28.7541	25.3545	3.39964	6.05659	-2.65696	6.30701
Ni + 24hr root Rep1	MTP9	24.2192	24.2937	24.2564	22.3773	1.87911	1.55472	0.324391	0.798635	1.22194	0.512919	0.4952
Ni + 24hr root Rep2	MTP9	26.4145	26.1669	26.2907	23.5926	2.69814	2.80228	-0.104148	1.07486
Ni + 24hr root Rep3	MTP9	24.0174	23.8374	23.9274	22.3961	1.53131	2.37316	-0.841841	1.79234
Ni + 24hr shoot Rep1	MTP9	25.7258	25.7587	25.7423	21.4438	4.29848	5.33001	-1.03153	2.04419	1.49518	0.716547	0.2974
Ni + 24hr shoot Rep2	MTP9	25.8226	26.05	25.9363	20.2567	5.67957	5.13289	0.546675	0.684596
Ni + 24hr shoot Rep3	MTP9	26.2341	26.0929	26.1635	20.9198	5.24368	6.05659	-0.812911	1.75675
control 24hr root Rep1	MTP9	24.3259	24.5154	24.4207	22.866	1.55472	1.55472	0	1	1	0
control 24hr root Rep2	MTP9	25.0793	24.897	24.9881	22.1858	2.80228	2.80228	0	1
control 24hr root Rep3	MTP9	24.0299	24.1233	24.0766	21.7034	2.37316	2.37316	0	1
Control 24hr shoot Rep1	MTP9	26.2426	26.3375	26.2901	20.96	5.33001	5.33001	0	1	1	0
Control 24hr shoot Rep2	MTP9	26.8114	26.8129	26.8122	21.6793	5.13289	5.13289	0	1
Control 24hr shoot Rep3	MTP9	27.4211	26.9281	27.1746	21.118	6.05659	6.05659	0	1
CO+ 24 hr root Rep1	MTP11	37.372	35.0647	36.2183	26.306	9.91233	5.08441	4.82793	0.0352086	0.275709	0.340119	0.0273
CO+ 24 hr root Rep2	MTP11	28.4169	29.3154	28.8662	24.0801	4.78603	3.83206	0.953972	0.516209
CO+ 24 hr shoot Rep1	MTP11	25.4536	25.9263	25.6899	21.5692	4.12071	3.75597	0.364742	0.776608	1.28461	0.902147	0.6138
CO+ 24 hr shoot Rep2	MTP11	26.0701	26.3832	26.2267	21.9946	4.23202	3.81891	0.413116	0.751
CO+ 24 hr shoot Rep3	MTP11	25.163	25.478	25.3205	22.3028	3.01774	4.23572	-1.21798	2.32621
Cd+ 24hr root Rep1	MTP11	27.6193	27.8157	27.7175	23.0725	4.64498	2.99955	1.64543	0.319651	0.485752	0.322752	0.0509
Cd+ 24hr root Rep2	MTP11	28.3836	28.9999	28.6918	23.386	5.30582	5.08441	0.221412	0.857726
Cd+ 24hr root Rep3	MTP11	30.5468	31.079	30.8129	25.1437	5.66918	3.83206	1.83712	0.27988
Cd+24hr shoot Rep1	MTP11	29.2571	28.5731	28.9151	24.8367	4.07846	3.75597	0.322491	0.799688	1.34001	0.781587	0.4931
Cd+24hr shoot Rep2	MTP11	29.7139	29.5648	29.6394	25.7974	3.84197	3.81891	0.0230651	0.98414
Cd+24hr shoot Rep3	MTP11	28.2466	28.6116	28.4291	25.3545	3.07467	4.23572	-1.16105	2.23621
Ni + 24hr root Rep1	MTP11	26.1725	26.4898	26.3311	22.3773	3.95379	2.99955	0.954244	0.516112	1.63771	1.85843	0.5843
Ni + 24hr root Rep2	MTP11	29.3072	29.4536	29.3804	23.5926	5.78781	5.08441	0.703408	0.61412
Ni + 24hr root Rep3	MTP11	24.123	24.4943	24.3087	22.3961	1.91257	3.83206	-1.91949	3.7829
Ni + 24hr shoot Rep1	MTP11	24.2603	24.6676	24.464	21.4438	3.02017	3.75597	-0.735798	1.66532	1.13894	0.522822	0.6692
Ni + 24hr shoot Rep2	MTP11	25.4502	24.0816	24.7659	20.2567	4.50915	3.81891	0.690245	0.619749
Ni + 24hr shoot Rep3	MTP11	25.0084	24.9455	24.9769	20.9198	4.05716	4.23572	-0.178563	1.13176
control 24hr root Rep1	MTP11	25.6529	26.0781	25.8655	22.866	2.99955	2.99955	0	1	1	0
control 24hr root Rep2	MTP11	27.6419	26.8986	27.2703	22.1858	5.08441	5.08441	0	1
control 24hr root Rep3	MTP11	25.2403	25.8306	25.5355	21.7034	3.83206	3.83206	0	1
Control 24hr shoot Rep1	MTP11	24.4829	24.9491	24.716	20.96	3.75597	3.75597	0	1	1	0
Control 24hr shoot Rep2	MTP11	25.4918	25.5047	25.4982	21.6793	3.81891	3.81891	0	1
Control 24hr shoot Rep3	MTP11	25.2002	25.5072	25.3537	21.118	4.23572	4.23572	0	1
CO+ 24 hr root Rep1	MTP11.1	34.6095	35.0125	34.811	26.306	8.50501	9.59586	-1.09085	2.13	1.82486	0.431529	0.0361
CO+ 24 hr root Rep2	MTP11.1	32.7607	34.2081	33.4844	24.0801	9.40426	10.0081	-0.603808	1.51972
CO+ 24 hr shoot Rep1	MTP11.1	32.166	32.4923	32.3291	21.5692	10.7599	10.5297	0.230225	0.852502	1.83277	1.49022	0.3879
CO+ 24 hr shoot Rep2	MTP11.1	31.7239	32.0799	31.9019	21.9946	9.90726	11.7341	-1.82688	3.54768
CO+ 24 hr shoot Rep3	MTP11.1	32.3171	32.4081	32.3626	22.3028	10.0598	10.1949	-0.13506	1.09814
Cd+ 24hr root Rep1	MTP11.1	33.3789	33.6609	33.5199	23.0725	10.4474	9.27359	1.17378	0.443258	1.14708	0.887123	0.7882
Cd+ 24hr root Rep2	MTP11.1	33.0239	33.3937	33.2088	23.386	9.82283	9.59586	0.226966	0.85443
Cd+ 24hr root Rep3	MTP11.1	34.9567	33.1469	34.0518	25.1437	8.90806	10.0081	-1.10001	2.14356
Cd+24hr shoot Rep1	MTP11.1	33.6545	33.867	33.7607	24.8367	8.92408	10.5297	-1.6056	3.04322	5.4661	2.20306	0.0246
Cd+24hr shoot Rep2	MTP11.1	34.0681	35.2399	34.654	25.7974	8.85661	11.7341	-2.87753	7.34888
Cd+24hr shoot Rep3	MTP11.1	31.8673	34.0584	32.9629	25.3545	7.60843	10.1949	-2.58645	6.00619
Ni + 24hr root Rep1	MTP11.1	32.3229	31.2568	31.7899	22.3773	9.41252	9.27359	0.138931	0.908192	1.98447	2.36025	0.5100
Ni + 24hr root Rep2	MTP11.1	36.3661	33.0056	34.6858	23.5926	11.0933	9.59586	1.49741	0.354189
Ni + 24hr root Rep3	MTP11.1	30.3438	30.0047	30.1743	22.3961	7.77817	10.0081	-2.2299	4.69102
Ni + 24hr shoot Rep1	MTP11.1	30.4859	29.633	30.0594	21.4438	8.61562	10.5297	-1.91405	3.76867	2.62567	1.07248	0.0585
Ni + 24hr shoot Rep2	MTP11.1	30.5846	30.7917	30.6881	20.2567	10.4314	11.7341	-1.30273	2.46696
Ni + 24hr shoot Rep3	MTP11.1	30.3679	30.4316	30.3997	20.9198	9.47996	10.1949	-0.714925	1.6414
control 24hr root Rep1	MTP11.1	31.9411	32.338	32.1395	22.866	9.27359	9.27359	0	1	1	0
control 24hr root Rep2	MTP11.1	31.4649	32.0985	31.7817	22.1858	9.59586	9.59586	0	1
control 24hr root Rep3	MTP11.1	31.479	31.944	31.7115	21.7034	10.0081	10.0081	0	1
Control 24hr shoot Rep1	MTP11.1	31.3846	31.5949	31.4897	20.96	10.5297	10.5297	0	1	1	0
Control 24hr shoot Rep2	MTP11.1	33.2751	33.5517	33.4134	21.6793	11.7341	11.7341	0	1
Control 24hr shoot Rep3	MTP11.1	31.0183	31.6075	31.3129	21.118	10.1949	10.1949	0	1
CO+ 24 hr root Rep1	MTP12	31.6819	32.3031	31.9925	26.306	5.6865	8.73182	-3.04531	8.25526	4.34887	5.52448	0.3334
CO+ 24 hr root Rep2	MTP12	36.2641	32.8699	34.567	24.0801	10.4869	9.31057	1.17633	0.442476
CO+ 24 hr shoot Rep1	MTP12	30.2403	30.4233	30.3318	21.5692	8.76259	9.48095	-0.718362	1.64531	0.788845	0.94534	0.7185
CO+ 24 hr shoot Rep2	MTP12	32.0056	32.0965	32.051	21.9946	10.0564	8.35927	1.69712	0.3084
CO+ 24 hr shoot Rep3	MTP12	31.7917	31.2672	31.5295	22.3028	9.22673	7.95032	1.27641	0.412821
Cd+ 24hr root Rep1	MTP12	31.2556	31.4809	31.3682	23.0725	8.29572	8.73182	-0.436101	1.35294	1.32789	0.0484207	0.0003
Cd+ 24hr root Rep2	MTP12	32.2078	32.3009	32.2544	23.386	8.86839	9.31057	-0.442172	1.35865
Cd+ 24hr root Rep3	MTP12	33.7022	32.4509	33.0765	25.1437	7.9328	8.27998	-0.347183	1.27207
Cd+24hr shoot Rep1	MTP12	31.5923	31.7183	31.6553	24.8367	6.8186	9.48095	-2.66235	6.33063	3.93678	2.12758	0.0751
Cd+24hr shoot Rep2	MTP12	32.6715	32.2695	32.4705	25.7974	6.67306	8.35927	-1.68621	3.2181
Cd+24hr shoot Rep3	MTP12	32.1367	32.1181	32.1274	25.3545	6.77297	7.95032	-1.17735	2.26161
Ni + 24hr root Rep1	MTP12	31.1448	31.3079	31.2264	22.3773	8.84902	8.73182	0.117204	0.921973	0.713727	0.221061	0.0883
Ni + 24hr root Rep2	MTP12	34.3332	33.5803	33.9567	23.5926	10.3642	9.31057	1.0536	0.481763
Ni + 24hr root Rep3	MTP12	31.5546	30.6763	31.1155	22.3961	8.71937	8.27998	0.439392	0.737445
Ni + 24hr shoot Rep1	MTP12	29.2822	29.3851	29.3337	21.4438	7.88986	9.48095	-1.5911	3.01278	1.36899	1.43295	0.6787
Ni + 24hr shoot Rep2	MTP12	28.7587	29.4584	29.1086	20.2567	8.85182	8.35927	0.492547	0.710769
Ni + 24hr shoot Rep3	MTP12	29.7039	30.8024	30.2531	20.9198	9.33336	7.95032	1.38304	0.383411
control 24hr root Rep1	MTP12	31.4213	31.7743	31.5978	22.866	8.73182	8.73182	0	1	1	0
control 24hr root Rep2	MTP12	31.4034	31.5894	31.4964	22.1858	9.31057	9.31057	0	1
control 24hr root Rep3	MTP12	29.8181	30.1487	29.9834	21.7034	8.27998	8.27998	0	1
Control 24hr shoot Rep1	MTP12	29.9766	30.9054	30.441	20.96	9.48095	9.48095	0	1	1	0
Control 24hr shoot Rep2	MTP12	30.0104	30.0668	30.0386	21.6793	8.35927	8.35927	0	1
Control 24hr shoot Rep3	MTP12	28.9892	29.1474	29.0683	21.118	7.95032	7.95032	0	1

## Sheet: Ct values
Name	Target	Cq1	Cq2
Control 1week root Rep 1	UBQ	21.2372	21.5279
Control 1week root Rep 2	UBQ	20.9397	21.7758
Control 1week root Rep 3	UBQ	20.389	21.116
Control 1week shoot Rep 1	UBQ	22.9474	23.409
Control 1week shoot Rep 2	UBQ	19.8943	20.6595
Control 1week shoot Rep 3	UBQ	19.4939	20.4097
Zn - 1week root Rep1	UBQ	23.091	23.2802
Zn - 1week root Rep2	UBQ	19.2632	20.0186
Zn - 1week root Rep3	UBQ	19.0113	21.2538
Zn -1week shoot Rep1	UBQ	22.1723	22.3042
Zn -1week shoot Rep2	UBQ	21.2216	21.1817
Zn -1week shoot Rep3	UBQ	20.9437	21.5766
Ni + 1week root Rep1	UBQ	20.8066	22.0355
Ni + 1week root Rep2	UBQ	21.6092	22.1148
Ni + 1week root Rep3	UBQ	22.0917	23.1951
Ni+ 1week Shoot Rep 1	UBQ	23.786	22.2467
Ni+ 1week Shoot Rep 2	UBQ	22.5181	23.1643
Ni+ 1week Shoot Rep 3	UBQ	22.6749	22.3146
Cd + 1week root Rep1	UBQ	21.6481	22.5723
Cd + 1week root Rep2	UBQ	22.9919	24.4458
Cd + 1week root Rep3	UBQ	20.6439	20.7171
Cd+ 1week shoot Rep1	UBQ	21.0731	22.108
Cd+ 1week shoot Rep2	UBQ	21.0155	21.0756
Cd+ 1week shoot Rep3	UBQ	20.2381	21.2723
CO+ 1week root Rep1	UBQ	18.5139	19.3733
CO+ 1week root Rep2	UBQ	20.1754	21.2548
CO+ 1week root Rep3	UBQ	21.5749	20.1108
CO+ 1week shoot Rep1	UBQ	38.2305	38.2105
CO+ 1week shoot Rep2	UBQ	18.3176	20.0355
CO+ 1week shoot Rep3	UBQ	20.2603	21.0377
Fe + 1week root Rep1	UBQ	19.4862	19.7433
Fe + 1week root Rep2	UBQ	19.86	20.1564
Fe + 1week root Rep3	UBQ	20.043	20.6757
Fe+ 1week shoot Rep1	UBQ	19.6172	19.884
Fe+ 1week shoot Rep2	UBQ	19.2517	19.5648
Fe+ 1week shoot Rep3	UBQ	20.9759	21.4171
Control 1week root Rep 1	MTP1	23.2577	22.7963
Control 1week root Rep 2	MTP1	23.81	23.9842
Control 1week root Rep 3	MTP1	23.1723	23.9569
Control 1week shoot Rep 1	MTP1	26.4326	26.1225
Control 1week shoot Rep 2	MTP1	22.0513	21.7584
Control 1week shoot Rep 3	MTP1	20.657	21.0749
Zn - 1week root Rep1	MTP1	26.2646	25.9035
Zn - 1week root Rep2	MTP1	23.4699	22.2235
Zn - 1week root Rep3	MTP1	21.8155	21.9427
Zn -1week shoot Rep1	MTP1	23.5407	23.3702
Zn -1week shoot Rep2	MTP1	22.0537	22.5323
Zn -1week shoot Rep3	MTP1	22.6745	22.5612
Ni + 1week root Rep1	MTP1	25.6223	25.3665
Ni + 1week root Rep2	MTP1	25.0853	25.2648
Ni + 1week root Rep3	MTP1	28.1585	26.4904
Ni+ 1week Shoot Rep 1	MTP1	25.9447	26.9303
Ni+ 1week Shoot Rep 2	MTP1	25.1385	24.9078
Ni+ 1week Shoot Rep 3	MTP1	25.0198	24.0417
Cd + 1week root Rep1	MTP1	27.3883	26.9896
Cd + 1week root Rep2	MTP1	28.7281	30.1693
Cd + 1week root Rep3	MTP1	26.0795	25.6497
Cd+ 1week shoot Rep1	MTP1	25.0977	24.5399
Cd+ 1week shoot Rep2	MTP1	25.2664	25.3286
Cd+ 1week shoot Rep3	MTP1	24.5722	25.1696
Cobalt+ 1week root Rep1	MTP1	21.0377	21.4336
Cobalt+ 1week root Rep2	MTP1	21.1773	21.745
Cobalt+ 1week root Rep3	MTP1	24.393	23.9666
cobalt+1week shoot Rep2	MTP1	20.0694	19.7862
cobalt+1week shoot Rep3	MTP1	23.3567	23.3678
Fe + 1week root Rep1	MTP1	23.084	23.1685
Fe + 1week root Rep2	MTP1	23.9442	24.294
Fe + 1week root Rep3	MTP1	22.904	23.1396
Fe+ 1week shoot Rep1	MTP1	20.9778	21.3247
Fe+ 1week shoot Rep2	MTP1	20.6081	20.7173
Fe+ 1week shoot Rep3	MTP1	22.554	22.7373
Control 1week root Rep 1	MTP5	23.6243	23.7985
Control 1week root Rep 2	MTP5	22.7578	23.4076
Control 1week root Rep 3	MTP5	22.6835	22.9113
Control 1week shoot Rep 1	MTP5	24.6763	25.8371
Control 1week shoot Rep 2	MTP5	21.5523	21.1849
Control 1week shoot Rep 3	MTP5	21.0416	20.2584
Zn - 1week root Rep1	MTP5	25.3074	25.7507
Zn - 1week root Rep2	MTP5	22.1594	22.2835
Zn - 1week root Rep3	MTP5	21.8863	21.7877
Zn -1week shoot Rep1	MTP5	23.2946	23.1712
Zn -1week shoot Rep2	MTP5	22.4504	22.3338
Zn -1week shoot Rep3	MTP5	23.1659	23.144
Ni + 1week root Rep1	MTP5	25.1697	25.5031
Ni + 1week root Rep2	MTP5	25.4561	25.2584
Ni + 1week root Rep3	MTP5	26.7253	26.8857
Ni+ 1week Shoot Rep 1	MTP5	25.6841	26.1137
Ni+ 1week Shoot Rep 2	MTP5	24.8537	24.2108
Ni+ 1week Shoot Rep 3	MTP5	24.8546	24.8749
Cd + 1week root Rep1	MTP5	26.0771	25.5151
Cd + 1week root Rep2	MTP5	28.1958	29.8101
Cd + 1week root Rep3	MTP5	25.6465	25.2762
Cd+ 1week shoot Rep1	MTP5	24.4142	24.5239
Cd+ 1week shoot Rep2	MTP5	24.9285	24.8034
Cd+ 1week shoot Rep3	MTP5	24.6977	24.6416
Cobalt+ 1week root Rep1	MTP5	21.2981	22.6383
Cobalt+ 1week root Rep2	MTP5	21.5399	22.3032
Cobalt+ 1week root Rep3	MTP5	23.4237	24.8213
cobalt+1week shoot Rep2	MTP5	20.3167	21.1557
cobalt+1week shoot Rep3	MTP5	22.4942	23.7075
Fe + 1week root Rep1	MTP5	21.8401	22.4819
Fe + 1week root Rep2	MTP5	23.6643	23.904
Fe + 1week root Rep3	MTP5	22.2532	22.7597
Fe+ 1week shoot Rep1	MTP5	21.3185	21.3811
Fe+ 1week shoot Rep2	MTP5	20.9849	21.1726
Fe+ 1week shoot Rep3	MTP5	22.8674	22.6565
Control 1week root Rep 1	MTP6	28.6216	28.2803
Control 1week root Rep 2	MTP6	28.7474	29.9758
Control 1week root Rep 3	MTP6	28.3868	28.9068
Control 1week shoot Rep 1	MTP6	30.0893	30.4304
Control 1week shoot Rep 2	MTP6	26.2119	26.3081
Control 1week shoot Rep 3	MTP6	25.7624	26.1898
Zn - 1week root Rep1	MTP6	27.4333	28.8302
Zn - 1week root Rep2	MTP6	26.6295	26.8027
Zn - 1week root Rep3	MTP6	26.0595	26.0582
Zn -1week shoot Rep1	MTP6	27.0687	27.3368
Zn -1week shoot Rep2	MTP6	26.3665	26.462
Zn -1week shoot Rep3	MTP6	27.2657	27.3415
Ni + 1week root Rep1	MTP6	30.2434	30.1886
Ni + 1week root Rep2	MTP6	29.7232	30.5064
Ni + 1week root Rep3	MTP6	30.9384	31.3673
Ni+ 1week Shoot Rep 1	MTP6	30.8212	30.3069
Ni+ 1week Shoot Rep 2	MTP6	29.5344	29.3111
Ni+ 1week Shoot Rep 3	MTP6	29.0155	29.1502
Cd + 1week root Rep1	MTP6	30.0763	30.9471
Cd + 1week root Rep2	MTP6	34.5602	34.4756
Cd + 1week root Rep3	MTP6	29.6058	30.171
Cd+ 1week shoot Rep1	MTP6	29.0514	29.0277
Cd+ 1week shoot Rep2	MTP6	28.6045	28.6102
Cd+ 1week shoot Rep3	MTP6	29.096	29.3033
Cobalt+ 1week root Rep1	MTP6	27.1325	26.7787
Cobalt+ 1week root Rep2	MTP6	26.4819	26.513
Cobalt+ 1week root Rep3	MTP6	29.2334	29.0302
cobalt+1week shoot Rep2	MTP6	24.4402	24.4545
cobalt+1week shoot Rep3	MTP6	26.8026	26.6652
Fe + 1week root Rep1	MTP6	27.2855	27.3818
Fe + 1week root Rep2	MTP6	28.3236	28.5331
Fe + 1week root Rep3	MTP6	28.0499	28.0913
Fe+ 1week shoot Rep1	MTP6	26.2117	25.8294
Fe+ 1week shoot Rep2	MTP6	25.7746	25.7208
Fe+ 1week shoot Rep3	MTP6	26.3728	26.5464
Control 1week root Rep 1	MTP8	24.6028	24.8584
Control 1week root Rep 2	MTP8	23.683	24.6045
Control 1week root Rep 3	MTP8	24.0919	25.1486
Control 1week shoot Rep 1	MTP8	28.7902	27.3496
Control 1week shoot Rep 2	MTP8	23.6738	22.7097
Control 1week shoot Rep 3	MTP8	22.5018	22.4058
Zn - 1week root Rep1	MTP8	26.0575	25.7888
Zn - 1week root Rep2	MTP8	22.6956	22.5186
Zn - 1week root Rep3	MTP8	22.7349	21.8318
Zn -1week shoot Rep1	MTP8	23.2798	23.9642
Zn -1week shoot Rep2	MTP8	22.6729	23.4876
Zn -1week shoot Rep3	MTP8	23.7973	24.0268
Ni + 1week root Rep1	MTP8	27.0408	27.0899
Ni + 1week root Rep2	MTP8	27.3774	26.1401
Ni + 1week root Rep3	MTP8	28.3507	28.8235
Ni+ 1week Shoot Rep 1	MTP8	26.7719	26.6739
Ni+ 1week Shoot Rep 2	MTP8	26.0505	25.4088
Ni+ 1week Shoot Rep 3	MTP8	27.2415	27.2813
Cd + 1week root Rep1	MTP8	28.7286	28.143
Cd + 1week root Rep2	MTP8	29.4449	31.8619
Cd + 1week root Rep3	MTP8	27.9114	26.2838
Cd+ 1week shoot Rep1	MTP8	26.5746	26.7789
Cd+ 1week shoot Rep2	MTP8	26.2754	26.2774
Cd+ 1week shoot Rep3	MTP8	25.3964	26.7613
Cobalt+ 1week root Rep1	MTP8	21.6868	22.3947
Cobalt+ 1week root Rep2	MTP8	23.1979	22.559
Cobalt+ 1week root Rep3	MTP8	23.5412	24.0424
cobalt+1week shoot Rep2	MTP8	20.466	21.5611
cobalt+1week shoot Rep3	MTP8	23.3914	23.9257
Fe + 1week root Rep1	MTP8	24.0256	22.5515
Fe + 1week root Rep2	MTP8	25.0677	23.7542
Fe + 1week root Rep3	MTP8	23.3094	23.4759
Fe+ 1week shoot Rep1	MTP8	22.104	22.8926
Fe+ 1week shoot Rep2	MTP8	21.5544	21.1655
Fe+ 1week shoot Rep3	MTP8	24.0081	24.1759
Control 1week root Rep 1	MTP8.1	25.3713	26.0671
Control 1week root Rep 2	MTP8.1	25.2705	25.7167
Control 1week root Rep 3	MTP8.1	25.1795	25.2172
Control 1week shoot Rep 1	MTP8.1	26.6033	26.9056
Control 1week shoot Rep 2	MTP8.1	21.5086	21.8901
Control 1week shoot Rep 3	MTP8.1	21.2414	21.3167
Zn - 1week root Rep1	MTP8.1	26.9028	27.0905
Zn - 1week root Rep2	MTP8.1	23.1841	23.5346
Zn - 1week root Rep3	MTP8.1	22.7925	23.5335
Zn -1week shoot Rep1	MTP8.1	23.4861	23.9522
Zn -1week shoot Rep2	MTP8.1	22.3716	22.7428
Zn -1week shoot Rep3	MTP8.1	24.4559	25.0967
Ni + 1week root Rep1	MTP8.1	28.698	27.7278
Ni + 1week root Rep2	MTP8.1	29.5615	28.9733
Ni + 1week root Rep3	MTP8.1	29.37	29.743
Ni+ 1week Shoot Rep 1	MTP8.1	27.4918	27.9843
Ni+ 1week Shoot Rep 2	MTP8.1	27.0798	26.4771
Ni+ 1week Shoot Rep 3	MTP8.1	26.4963	26.6378
Cd + 1week root Rep1	MTP8.1	28.5725	28.5683
Cd + 1week root Rep2	MTP8.1	29.7535	29.7658
Cd + 1week root Rep3	MTP8.1	26.7793	27.5028
Cd+ 1week shoot Rep1	MTP8.1	26.4259	26.946
Cd+ 1week shoot Rep2	MTP8.1	26.9019	27.0864
Cd+ 1week shoot Rep3	MTP8.1	26.9939	26.7889
Cobalt+ 1week root Rep1	MTP8.1	22.8852	22.7999
Cobalt+ 1week root Rep2	MTP8.1	23.0662	23.4887
Cobalt+ 1week root Rep3	MTP8.1	24.0514	24.5426
cobalt+1week shoot Rep2	MTP8.1	21.3905	22.4827
cobalt+1week shoot Rep3	MTP8.1	23.7727	23.764
Fe + 1week root Rep1	MTP8.1	23.9364	24.178
Fe + 1week root Rep2	MTP8.1	23.7277	24.0242
Fe + 1week root Rep3	MTP8.1	24.2724	24.8308
Fe+ 1week shoot Rep1	MTP8.1	21.9416	22.4893
Fe+ 1week shoot Rep2	MTP8.1	21.1884	21.5572
Fe+ 1week shoot Rep3	MTP8.1	24.1899	24.5406
Control 1week root Rep 1	MTP9	24.1884	24.7844
Control 1week root Rep 2	MTP9	24.3171	25.0926
Control 1week root Rep 3	MTP9	23.649	24.1338
Control 1week shoot Rep 1	MTP9	27.7145	28.0283
Control 1week shoot Rep 2	MTP9	24.233	24.849
Control 1week shoot Rep 3	MTP9	23.5755	24.5991
Zn - 1week root Rep1	MTP9	26.0082	26.3955
Zn - 1week root Rep2	MTP9	23.0314	23.109
Zn - 1week root Rep3	MTP9	23.1036	24.0855
Zn -1week shoot Rep1	MTP9	25.6477	25.864
Zn -1week shoot Rep2	MTP9	24.0336	24.2706
Zn -1week shoot Rep3	MTP9	24.7917	25.1322
Ni + 1week root Rep1	MTP9	23.7013	24.7604
Ni + 1week root Rep2	MTP9	25.086	25.6477
Ni + 1week root Rep3	MTP9	25.2329	25.3476
Ni+ 1week Shoot Rep 1	MTP9	26.0027	26.5292
Ni+ 1week Shoot Rep 2	MTP9	26.952	25.4771
Ni+ 1week Shoot Rep 3	MTP9	23.809	25.0315
Cd + 1week root Rep1	MTP9	25.6154	26.0409
Cd + 1week root Rep2	MTP9	27.3497	27.6759
Cd + 1week root Rep3	MTP9	24.6188	24.7683
Cd+ 1week shoot Rep1	MTP9	24.0296	24.4588
Cd+ 1week shoot Rep2	MTP9	25.3273	25.9107
Cd+ 1week shoot Rep3	MTP9	25.2921	25.9238
Cobalt+ 1week root Rep1	MTP9	23.476	23.8856
Cobalt+ 1week root Rep2	MTP9	21.8867	23.3202
Cobalt+ 1week root Rep3	MTP9	24.0524	24.434
cobalt+1week shoot Rep2	MTP9	23.5415	23.9146
cobalt+1week shoot Rep3	MTP9	24.569	25.6777
Fe + 1week root Rep1	MTP9	22.5343	22.7134
Fe + 1week root Rep2	MTP9	23.3569	24.105
Fe + 1week root Rep3	MTP9	24.0056	23.4158
Fe+ 1week shoot Rep1	MTP9	24.3264	24.915
Fe+ 1week shoot Rep2	MTP9	24.0391	24.398
Fe+ 1week shoot Rep3	MTP9	25.0729	24.7577
Control 1week root Rep 1	MTP11	25.3196	25.6576
Control 1week root Rep 2	MTP11	26.0893	26.0349
Control 1week root Rep 3	MTP11	24.3519	24.9579
Control 1week shoot Rep 1	MTP11	28.8397	28.4127
Control 1week shoot Rep 2	MTP11	23.1271	23.2472
Control 1week shoot Rep 3	MTP11	23.4592	22.7721
Zn - 1week root Rep1	MTP11	26.8795	27.4962
Zn - 1week root Rep2	MTP11	24.1677	24.1615
Zn - 1week root Rep3	MTP11	23.6197	24.4701
Zn -1week shoot Rep1	MTP11	25.1336	25.391
Zn -1week shoot Rep2	MTP11	23.6167	24.0338
Zn -1week shoot Rep3	MTP11	24.4591	24.4479
Ni + 1week root Rep1	MTP11	26.8208	26.8471
Ni + 1week root Rep2	MTP11	27.1219	27.889
Ni + 1week root Rep3	MTP11	28.3645	28.5842
Ni+ 1week Shoot Rep 1	MTP11	26.7558	27.4681
Ni+ 1week Shoot Rep 2	MTP11	25.3428	25.4458
Ni+ 1week Shoot Rep 3	MTP11	25.7098	26.0058
Cd + 1week root Rep1	MTP11	28.8982	28.8953
Cd + 1week root Rep2	MTP11	31.0289	31.6878
Cd + 1week root Rep3	MTP11	27.2221	27.6264
Cd+ 1week shoot Rep1	MTP11	25.8565	26.1662
Cd+ 1week shoot Rep2	MTP11	26.5159	26.5122
Cd+ 1week shoot Rep3	MTP11	27.0256	27.1306
Cobalt+ 1week root Rep1	MTP11	24.1723	24.2638
Cobalt+ 1week root Rep2	MTP11	22.8368	23.436
Cobalt+ 1week root Rep3	MTP11	25.9138	26.4126
cobalt+1week shoot Rep2	MTP11	21.7343	22.334
cobalt+1week shoot Rep3	MTP11	23.5599	24.1492
Fe + 1week root Rep1	MTP11	23.4725	23.5565
Fe + 1week root Rep2	MTP11	24.9603	25.0043
Fe + 1week root Rep3	MTP11	24.6107	26.5585
Fe+ 1week shoot Rep1	MTP11	23.0921	23.6525
Fe+ 1week shoot Rep2	MTP11	22.2284	22.5515
Fe+ 1week shoot Rep3	MTP11	24.703	24.4462
Control 1week root Rep 1	MTP11.1	32.1846	32.4408
Control 1week root Rep 2	MTP11.1	31.3872	31.7465
Control 1week root Rep 3	MTP11.1	31.2473	30.3179
Control 1week shoot Rep 1	MTP11.1	33.167	32.9639
Control 1week shoot Rep 2	MTP11.1	29.5318	29.7282
Control 1week shoot Rep 3	MTP11.1	28.4643	29.3294
Zn - 1week root Rep1	MTP11.1	30.4808	30.1325
Zn - 1week root Rep2	MTP11.1	29.2249	29.3153
Zn - 1week root Rep3	MTP11.1	28.3589	28.4814
Zn -1week shoot Rep1	MTP11.1	31.4986	31.6249
Zn -1week shoot Rep2	MTP11.1	30.365	30.6142
Zn -1week shoot Rep3	MTP11.1	31.7587	30.8644
Ni + 1week root Rep1	MTP11.1	33.3023	33.7629
Ni + 1week root Rep2	MTP11.1	32.4944	32.8039
Ni + 1week root Rep3	MTP11.1	33.8473	34.2817
Ni+ 1week Shoot Rep 1	MTP11.1	34.1686	32.7202
Ni+ 1week Shoot Rep 2	MTP11.1	32.808	33.2016
Ni+ 1week Shoot Rep 3	MTP11.1	33.3457	32.8645
Cd + 1week root Rep1	MTP11.1	33.8235	33.5736
Cd + 1week root Rep2	MTP11.1	33.1822	32.4488
Cd + 1week root Rep3	MTP11.1	32.3422	33.5896
Cd+ 1week shoot Rep1	MTP11.1	34.2215	33.1148
Cd+ 1week shoot Rep2	MTP11.1	32.1272	33.3797
Cd+ 1week shoot Rep3	MTP11.1	33.3494	33.2053
Cobalt+ 1week root Rep1	MTP11.1	30.2013	30.4045
Cobalt+ 1week root Rep2	MTP11.1	29.743	30.2361
Cobalt+ 1week root Rep3	MTP11.1	31.3775	32.0699
cobalt+1week shoot Rep2	MTP11.1	29.0364	29.4285
cobalt+1week shoot Rep3	MTP11.1	31.0751	31.0016
Fe + 1week root Rep1	MTP11.1	29.9407	31.0216
Fe + 1week root Rep2	MTP11.1	31.2306	30.8335
Fe + 1week root Rep3	MTP11.1	31.259	31.5636
Fe+ 1week shoot Rep1	MTP11.1	29.1404	29.5839
Fe+ 1week shoot Rep2	MTP11.1	28.091	28.3556
Fe+ 1week shoot Rep3	MTP11.1	30.9639	30.7212
Control 1week root Rep 1	MTP12	28.8501	29.3522
Control 1week root Rep 2	MTP12	29.6858	29.5865
Control 1week root Rep 3	MTP12	29.079	29.2546
Control 1week shoot Rep 1	MTP12	31.1672	29.8923
Control 1week shoot Rep 2	MTP12	27.6701	28.018
Control 1week shoot Rep 3	MTP12	27.748	28.5639
Zn - 1week root Rep1	MTP12	27.9061	28.3772
Zn - 1week root Rep2	MTP12	29.163	26.1964
Zn - 1week root Rep3	MTP12	25.9581	26.6046
Zn -1week shoot Rep1	MTP12	28.2647	28.3969
Zn -1week shoot Rep2	MTP12	26.0201	27.3668
Zn -1week shoot Rep3	MTP12	27.2736	27.2928
Ni + 1week root Rep1	MTP12	29.1982	30.0228
Ni + 1week root Rep2	MTP12	31.0348	31.007
Ni + 1week root Rep3	MTP12	31.1372	29.2289
Ni+ 1week Shoot Rep 1	MTP12	28.56	30.5438
Ni+ 1week Shoot Rep 2	MTP12	29.0639	29.944
Ni+ 1week Shoot Rep 3	MTP12	27.0557	28.5701
Cd + 1week root Rep1	MTP12	29.2246	30.2554
Cd + 1week root Rep2	MTP12	33.1608	30.8425
Cd + 1week root Rep3	MTP12	29.8006	29.7054
Cd+ 1week shoot Rep1	MTP12	28.2442	28.104
Cd+ 1week shoot Rep2	MTP12	28.2109	29.2279
Cd+ 1week shoot Rep3	MTP12	29.0093	26.096
Cobalt+ 1week root Rep1	MTP12	26.687	27.193
Cobalt+ 1week root Rep2	MTP12	26.5462	27.9503
Cobalt+ 1week root Rep3	MTP12	27.2431	28.2506
cobalt+1week shoot Rep2	MTP12	25.6549	25.4756
cobalt+1week shoot Rep3	MTP12	27.6046	27.4219
Fe + 1week root Rep1	MTP12	26.3954	27.1505
Fe + 1week root Rep2	MTP12	27.0201	27.2163
Fe + 1week root Rep3	MTP12	26.7489	28.0834
Fe+ 1week shoot Rep1	MTP12	26.2487	26.6224
Fe+ 1week shoot Rep2	MTP12	25.4231	25.8526
Fe+ 1week shoot Rep3	MTP12	27.755	26.5646
Control 1week root Rep 1	mtp7	27.061	26.9969
Control 1week root Rep 2	mtp7	25.0266	25.4831
Control 1week root Rep 3	mtp7	24.2288	24.5165
Control 1week shoot Rep 1	mtp7	25.8288	26.1514
Control 1week shoot Rep 2	mtp7	23.0828	23.2929
Control 1week shoot Rep 3	mtp7	22.7303	21.3553
Zn - 1week root Rep1	mtp7	26.0427	26.192
Zn - 1week root Rep2	mtp7	24.7507	25.0526
Zn - 1week root Rep3	mtp7	24.0733	24.2681
Zn -1week shoot Rep1	mtp7	25.4202	25.3193
Zn -1week shoot Rep2	mtp7	23.4248	23.907
Zn -1week shoot Rep3	mtp7	25.175	25.8429
Ni + 1week root Rep1	mtp7	26.7626	27.4491
Ni + 1week root Rep2	mtp7	27.7011	28.577
Ni + 1week root Rep3	mtp7	27.1487	28.038
Ni+ 1week Shoot Rep 1	mtp7	30.0215	26.55
Ni+ 1week Shoot Rep 2	mtp7	25.6203	25.2573
Ni+ 1week Shoot Rep 3	mtp7	24.7844	24.8794
Cd + 1week root Rep1	mtp7	27.3869	27.6787
Cd + 1week root Rep2	mtp7	29.8632	30.2
Cd + 1week root Rep3	mtp7	25.9232	26.8976
Cd+ 1week shoot Rep1	mtp7	25.2921	25.5438
Cd+ 1week shoot Rep2	mtp7	24.829	25.3179
Cd+ 1week shoot Rep3	mtp7	26.024	26.4317
Cobalt+ 1week root Rep1	mtp7	24.3661	24.8618
Cobalt+ 1week root Rep2	mtp7	24.2753	24.5653
Cobalt+ 1week root Rep3	mtp7	26.4041	26.3945
cobalt+1week shoot Rep2	mtp7	22.6708	22.5233
cobalt+1week shoot Rep3	mtp7	24.0951	24.7164
Fe + 1week root Rep1	mtp7	23.9435	24.3708
Fe + 1week root Rep2	mtp7	24.5486	24.9913
Fe + 1week root Rep3	mtp7	25.0219	25.2804
Fe+ 1week shoot Rep1	mtp7	22.3592	22.6789
Fe+ 1week shoot Rep2	mtp7	22.5959	23.0475
Fe+ 1week shoot Rep3	mtp7	24.5562	24.8525
Fe+2week root Rep1	MTP1	20.6681	20.6213
Fe+2week root Rep2	MTP1	21.1654	21.2532
Fe+2week root Rep3	MTP1	21.1847	21.2316
Fe+2week shoot Rep 1	MTP1	21.9337	21.6784
Fe+2week shoot Rep 2	MTP1	21.0862	21.3569
Fe+2week shoot Rep 3	MTP1	21.444	21.6082
Zn+2week root Rep1	MTP1	23.7415	23.8595
Zn+2week root Rep2	MTP1	23.182	23.1954
Zn+2week root Rep3	MTP1	22.2936	22.0577
Zn+2week shoot Rep1	MTP1	22.0966	22.0107
Zn+2week shoot Rep2	MTP1	22.336	22.2235
Zn+2week shoot Rep3	MTP1	23.2582	23.268
Control 2week root Rep1	MTP1	23.1802	23.5711
Control 2week root Rep2	MTP1	23.1503	23.0508
Control 2week root Rep3	MTP1	23.1812	22.58
Control 2 week shoot Rep1	MTP1	21.1302	20.6108
Control 2 week shoot Rep2	MTP1	23.3127	23.2252
Control 2 week shoot Rep3	MTP1	21.658	21.6376
Fe+2week root Rep1	MTP5	21.6288	21.95
Fe+2week root Rep2	MTP5	22.2365	22.4462
Fe+2week root Rep3	MTP5	22.411	22.6849
Fe+2week shoot Rep 1	MTP5	23.1248	23.1915
Fe+2week shoot Rep 2	MTP5	22.2189	22.4517
Fe+2week shoot Rep 3	MTP5	22.8638	23.2409
Zn+2week root Rep1	MTP5	24.6469	25.0014
Zn+2week root Rep2	MTP5	24.1364	24.399
Zn+2week root Rep3	MTP5	23.0569	22.9836
Zn+2week shoot Rep1	MTP5	23.2717	23.5852
Zn+2week shoot Rep2	MTP5	24.019	23.8782
Zn+2week shoot Rep3	MTP5	24.6111	24.777
Control 2week root Rep1	MTP5	24.2629	24.3825
Control 2week root Rep2	MTP5	23.6643	23.8096
Control 2week root Rep3	MTP5	24.0959	24.1253
Control 2 week shoot Rep1	MTP5	21.8202	21.9233
Control 2 week shoot Rep2	MTP5	24.4678	24.4579
Control 2 week shoot Rep3	MTP5	22.8881	22.4957
Fe+2week root Rep1	MTP6	26.6018	26.7992
Fe+2week root Rep2	MTP6	26.7691	26.1229
Fe+2week root Rep3	MTP6	24.6117	26.1138
Fe+2week shoot Rep 1	MTP6	26.3225	26.2323
Fe+2week shoot Rep 2	MTP6	27.1269	27.2765
Fe+2week shoot Rep 3	MTP6	27.7539	27.5484
Zn+2week root Rep1	MTP6	28.6444	28.683
Zn+2week root Rep2	MTP6	29.4811	29.9206
Zn+2week root Rep3	MTP6	27.6186	27.4393
Zn+2week shoot Rep1	MTP6	27.166	27.7987
Zn+2week shoot Rep2	MTP6	25.5062	26.7535
Zn+2week shoot Rep3	MTP6	26.3648	27.3265
Control 2week root Rep1	MTP6	27.0575	27.7612
Control 2week root Rep2	MTP6	27.107	27.2152
Control 2week root Rep3	MTP6	28.0984	28.9339
Control 2 week shoot Rep1	MTP6	24.6681	23.3649
Control 2 week shoot Rep2	MTP6	27.0833	27.148
Control 2 week shoot Rep3	MTP6	25.6157	25.9853
Fe+2week root Rep1	MTP7	22.3996	22.8648
Fe+2week root Rep2	MTP7	23.7127	22.5293
Fe+2week root Rep3	MTP7	22.6561	23.3638
Fe+2week shoot Rep 1	MTP7	27.523	24.1895
Fe+2week shoot Rep 2	MTP7	20.8712	23.2936
Fe+2week shoot Rep 3	MTP7	21.2432	22.3819
Zn+2week root Rep1	MTP7	23.9282	24.0318
Zn+2week root Rep2	MTP7	23.3415	24.1962
Zn+2week root Rep3	MTP7	21.9423	23.0723
Zn+2week shoot Rep1	MTP7	23.6502	23.8054
Zn+2week shoot Rep2	MTP7	24.0027	24.0962
Zn+2week shoot Rep3	MTP7	24.0944	24.782
Control 2week root Rep1	MTP7	24.3433	24.3312
Control 2week root Rep2	MTP7	23.243	23.9186
Control 2week root Rep3	MTP7	22.9185	23.4445
Control 2 week shoot Rep1	MTP7	20.276	21.2339
Control 2 week shoot Rep2	MTP7	23.7522	23.5513
Control 2 week shoot Rep3	MTP7	21.9367	22.3577
Fe+2week root Rep1	MTP8	24.1068	23.7616
Fe+2week root Rep2	MTP8	24.6544	25.7596
Fe+2week root Rep3	MTP8	24.2837	24.059
Fe+2week shoot Rep 1	MTP8	23.4526	23.5084
Fe+2week shoot Rep 2	MTP8	24.9003	24.7107
Fe+2week shoot Rep 3	MTP8	24.4981	25.3106
Zn+2week root Rep1	MTP8	25.2846	25.5911
Zn+2week root Rep2	MTP8	26.4251	25.9576
Zn+2week root Rep3	MTP8	26.3679	26.1044
Zn+2week shoot Rep1	MTP8	24.3208	25.4507
Zn+2week shoot Rep2	MTP8	25.2324	26.4595
Zn+2week shoot Rep3	MTP8	25.0607	25.4778
Control 2week root Rep1	MTP8	27.0006	26.1221
Control 2week root Rep2	MTP8	27.8704	27.0388
Control 2week root Rep3	MTP8	27.1893	26.7234
Control 2 week shoot Rep1	MTP8	23.1879	20.8853
Control 2 week shoot Rep2	MTP8	25.362	24.01
Control 2 week shoot Rep3	MTP8	23.5006	24.5882
Fe+2week root Rep1	MTP8.1	23.4949	24.4522
Fe+2week root Rep2	MTP8.1	24.0646	24.5676
Fe+2week root Rep3	MTP8.1	22.7473	23.1722
Fe+2week shoot Rep 1	MTP8.1	27.3536	22.5278
Fe+2week shoot Rep 2	MTP8.1	21.035	22.1444
Fe+2week shoot Rep 3	MTP8.1	22.2094	22.8767
Zn+2week root Rep1	MTP8.1	24.3481	25.0481
Zn+2week root Rep2	MTP8.1	25.0492	26.5683
Zn+2week root Rep3	MTP8.1	23.7503	24.3826
Zn+2week shoot Rep1	MTP8.1	22.0888	23.0884
Zn+2week shoot Rep2	MTP8.1	23.5605	24.7271
Zn+2week shoot Rep3	MTP8.1	23.1416	23.6633
Control 2week root Rep1	MTP8.1	26.0277	24.7641
Control 2week root Rep2	MTP8.1	25.3433	24.2917
Control 2week root Rep3	MTP8.1	24.0766	25.2443
Control 2 week shoot Rep1	MTP8.1	22.1551	22.1286
Control 2 week shoot Rep2	MTP8.1	22.8056	23.0459
Control 2 week shoot Rep3	MTP8.1	21.0542	21.5093
Fe+2week root Rep1	MTP9	22.1554	22.7401
Fe+2week root Rep2	MTP9	22.6463	23.4239
Fe+2week root Rep3	MTP9	22.9292	23.626
Fe+2week shoot Rep 1	MTP9	23.2723	24.2435
Fe+2week shoot Rep 2	MTP9	24.3519	25.281
Fe+2week shoot Rep 3	MTP9	24.457	25.0454
Zn+2week root Rep1	MTP9	23.1693	23.6096
Zn+2week root Rep2	MTP9	23.923	24.3615
Zn+2week root Rep3	MTP9	23.681	24.2372
Zn+2week shoot Rep1	MTP9	24.0356	23.7352
Zn+2week shoot Rep2	MTP9	23.5634	24.2517
Zn+2week shoot Rep3	MTP9	24.004	24.3871
Control 2week root Rep1	MTP9	24.0199	24.2646
Control 2week root Rep2	MTP9	24.61	25.0219
Control 2week root Rep3	MTP9	23.7044	23.7284
Control 2 week shoot Rep1	MTP9	22.1069	22.5202
Control 2 week shoot Rep2	MTP9	24.7118	25.4363
Control 2 week shoot Rep3	MTP9	24.5714	24.6877
Fe+2week root Rep1	MTP11	23.8854	24.0032
Fe+2week root Rep2	MTP11	24.3883	24.316
Fe+2week root Rep3	MTP11	24.6799	24.2023
Fe+2week shoot Rep 1	MTP11	24.2961	24.1392
Fe+2week shoot Rep 2	MTP11	24.1494	24.1281
Fe+2week shoot Rep 3	MTP11	23.9497	24.6162
Zn+2week root Rep1	MTP11	24.8795	25.0132
Zn+2week root Rep2	MTP11	25.7121	25.9741
Zn+2week root Rep3	MTP11	24.6859	24.2195
Zn+2week shoot Rep1	MTP11	23.0887	24.071
Zn+2week shoot Rep2	MTP11	25.0012	24.788
Zn+2week shoot Rep3	MTP11	24.3292	24.6753
Control 2week root Rep1	MTP11	25.9035	25.7555
Control 2week root Rep2	MTP11	26.308	26.2267
Control 2week root Rep3	MTP11	25.9215	26.0105
Control 2 week shoot Rep1	MTP11	21.9272	21.9816
Control 2 week shoot Rep2	MTP11	24.9354	25.0143
Control 2 week shoot Rep3	MTP11	24.0965	24.5222
Fe+2week root Rep1	MTP11.1	27.2526	28.0321
Fe+2week root Rep2	MTP11.1	26.6763	28.002
Fe+2week root Rep3	MTP11.1	29.2477	29.3634
Fe+2week shoot Rep 1	MTP11.1	27.0778	27.2667
Fe+2week shoot Rep 2	MTP11.1	27.2311	28.2244
Fe+2week shoot Rep 3	MTP11.1	27.2871	28.5704
Zn+2week root Rep1	MTP11.1	28.0466	28.5877
Zn+2week root Rep2	MTP11.1	28.0368	30.0089
Zn+2week root Rep3	MTP11.1	28.6802	29.128
Zn+2week shoot Rep1	MTP11.1	28.3442	28.9561
Zn+2week shoot Rep2	MTP11.1	29.2951	29.8537
Zn+2week shoot Rep3	MTP11.1	29.2151	30.0233
Control 2week root Rep1	MTP11.1	28.1828	28.3746
Control 2week root Rep2	MTP11.1	28.8861	29.0955
Control 2week root Rep3	MTP11.1	29.2244	29.6009
Control 2 week shoot Rep1	MTP11.1	25.2209	26.0867
Control 2 week shoot Rep2	MTP11.1	27.6305	28.1932
Control 2 week shoot Rep3	MTP11.1	26.9879	27.0915
Fe+2week root Rep1	MTP12	28.1657	27.887
Fe+2week root Rep2	MTP12	27.3463	28.1772
Fe+2week root Rep3	MTP12	28.3469	28.8193
Fe+2week shoot Rep 1	MTP12	27.4582	27.5572
Fe+2week shoot Rep 2	MTP12	28.6999	28.3172
Fe+2week shoot Rep 3	MTP12	28.1464	28.7344
Zn+2week root Rep1	MTP12	29.168	28.1876
Zn+2week root Rep2	MTP12	29.869	30.1406
Zn+2week root Rep3	MTP12	28.4729	29.0254
Zn+2week shoot Rep1	MTP12	28.5986	28.2418
Zn+2week shoot Rep2	MTP12	30.0559	30.5827
Zn+2week shoot Rep3	MTP12	30.0991	30.3129
Control 2week root Rep1	MTP12	28.6762	28.9763
Control 2week root Rep2	MTP12	28.9615	28.9034
Control 2week root Rep3	MTP12	29.1446	28.8118
Control 2 week shoot Rep1	MTP12	25.5259	34.1924
Control 2 week shoot Rep2	MTP12	27.274	28.4092
Control 2 week shoot Rep3	MTP12	27.4033	27.5925
Fe+2week root Rep1	UBQ	21.9194	21.992
Fe+2week root Rep2	UBQ	22.8725	23.3123
Fe+2week root Rep3	UBQ	21.4963	21.8591
Fe+2week shoot Rep 1	UBQ	22.546	22.3189
Fe+2week shoot Rep 2	UBQ	23.0001	22.3342
Fe+2week shoot Rep 3	UBQ	22.6835	23.0156
Zn+2week root Rep1	UBQ	23.2137	23.2399
Zn+2week root Rep2	UBQ	24.5246	24.4469
Zn+2week root Rep3	UBQ	22.9332	23.4008
Zn+2week shoot Rep1	UBQ	23.2114	23.335
Zn+2week shoot Rep2	UBQ	23.5121	23.4995
Zn+2week shoot Rep3	UBQ	21.7913	22.9835
Control 2week root Rep1	UBQ	22.5197	22.7465
Control 2week root Rep2	UBQ	22.2921	22.5544
Control 2week root Rep3	UBQ	22.8606	22.6557
Control 2 week shoot Rep1	UBQ	21.3677	21.2512
Control 2 week shoot Rep2	UBQ	21.7859	21.9091
Control 2 week shoot Rep3	UBQ	20.7224	20.9055
CO+24hr root Rep1	UBQ	26.1625	26.4496
CO+ 24 hr root Rep2	UBQ	23.7919	24.3683
CO+ 24 hr shoot Rep1	UBQ	21.3972	21.7412
CO+ 24 hr shoot Rep2	UBQ	21.8099	22.1794
CO+ 24 hr shoot Rep3	UBQ	22.3508	22.2547
Cd+ 24hr root Rep1	UBQ	23.1127	23.0324
Cd+ 24hr root Rep2	UBQ	23.2648	23.5071
Cd+ 24hr root Rep3	UBQ	25.0609	25.2266
Cd+24hr shoot Rep1	UBQ	24.6421	25.0312
Cd+24hr shoot Rep2	UBQ	26.0663	25.5285
Cd+24hr shoot Rep3	UBQ	25.2044	25.5045
Ni + 24hr root Rep1	UBQ	22.2345	22.5202
Ni + 24hr root Rep2	UBQ	22.9375	24.2477
Ni + 24hr root Rep3	UBQ	22.0957	22.6964
Ni + 24hr shoot Rep1	UBQ	21.281	21.6065
Ni + 24hr shoot Rep2	UBQ	20.1395	20.374
Ni + 24hr shoot Rep3	UBQ	20.682	21.1576
control 24hr root Rep1	UBQ	22.8802	22.8517
control 24hr root Rep2	UBQ	21.671	22.7007
control 24hr root Rep3	UBQ	21.7106	21.6962
Control 24hr shoot Rep1	UBQ	21.0055	20.9146
Control 24hr shoot Rep2	UBQ	22.1845	21.1741
Control 24hr shoot Rep3	UBQ	21.0809	21.1551
CO+ 24 hr root Rep1	EIF	31.0202	30.8794
CO+ 24 hr root Rep2	EIF	27.6578	27.5152
CO+ 24 hr shoot Rep1	EIF	25.0091	24.9874
CO+ 24 hr shoot Rep2	EIF	25.4742	24.9069
CO+ 24 hr shoot Rep3	EIF	25.6799	25.4287
Cd+ 24hr root Rep1	EIF	25.1765	25.1745
Cd+ 24hr root Rep2	EIF	26.4891	26.2857
Cd+ 24hr root Rep3	EIF	27.5461	27.3774
Cd+24hr shoot Rep1	EIF	25.7168	26.0957
Cd+24hr shoot Rep2	EIF	27.1856	27.2306
Cd+24hr shoot Rep3	EIF	26.0481	26.1694
Ni + 24hr root Rep1	EIF	25.4769	25.6719
Ni + 24hr root Rep2	EIF	29.0663	29.4261
Ni + 24hr root Rep3	EIF	23.6894	24.1285
Ni + 24hr shoot Rep1	EIF	23.4743	23.4027
Ni + 24hr shoot Rep2	EIF	23.0912	23.5516
Ni + 24hr shoot Rep3	EIF	23.3336	23.6343
control 24hr root Rep1	EIF	25.1624	25.5988
control 24hr root Rep2	EIF	25.343	25.096
control 24hr root Rep3	EIF	23.6681	24.1193
Control 24hr shoot Rep1	EIF	22.6184	23.1737
Control 24hr shoot Rep2	EIF	24.0571	24.3108
Control 24hr shoot Rep3	EIF	22.4373	23.085
CO+ 24 hr root Rep1	MTP1	32.3204	33.5759
CO+ 24 hr root Rep2	MTP1	28.0487	27.2619
CO+ 24 hr shoot Rep1	MTP1	23.9009	24.7247
CO+ 24 hr shoot Rep2	MTP1	24.2037	24.9299
CO+ 24 hr shoot Rep3	MTP1	23.9904	24.2013
Cd+ 24hr root Rep1	MTP1	26.3088	26.4514
Cd+ 24hr root Rep2	MTP1	27.2203	27.1476
Cd+ 24hr root Rep3	MTP1	28.7475	29.2676
Cd+24hr shoot Rep1	MTP1	26.5277	26.8453
Cd+24hr shoot Rep2	MTP1	26.9917	27.5327
Cd+24hr shoot Rep3	MTP1	26.9589	26.9805
Ni + 24hr root Rep1	MTP1	25.0665	25.6013
Ni + 24hr root Rep2	MTP1	28.3438	28.1665
Ni + 24hr root Rep3	MTP1	22.5361	23.6912
Ni + 24hr shoot Rep1	MTP1	23.2008	23.1036
Ni + 24hr shoot Rep2	MTP1	22.8371	23.0921
Ni + 24hr shoot Rep3	MTP1	23.1494	23.0495
control 24hr root Rep1	MTP1	24.3162	24.8973
control 24hr root Rep2	MTP1	25.4382	26.1061
control 24hr root Rep3	MTP1	24.384	24.4575
Control 24hr shoot Rep1	MTP1	22.9728	23.3127
Control 24hr shoot Rep2	MTP1	24.7651	24.7673
Control 24hr shoot Rep3	MTP1	23.2381	23.2772
CO+ 24 hr root Rep1	MTP5	35.196	34.2519
CO+ 24 hr root Rep2	MTP5	28.5296	28.832
CO+ 24 hr shoot Rep1	MTP5	25.3933	25.8267
CO+ 24 hr shoot Rep2	MTP5	25.3296	25.7977
CO+ 24 hr shoot Rep3	MTP5	25.1204	24.9908
Cd+ 24hr root Rep1	MTP5	27.0483	27.4405
Cd+ 24hr root Rep2	MTP5	27.4665	27.4587
Cd+ 24hr root Rep3	MTP5	29.9961	29.2657
Cd+24hr shoot Rep1	MTP5	27.2708	27.4775
Cd+24hr shoot Rep2	MTP5	28.0528	28.3726
Cd+24hr shoot Rep3	MTP5	28.0017	27.9894
Ni + 24hr root Rep1	MTP5	25.6482	25.9459
Ni + 24hr root Rep2	MTP5	29.1953	29.6407
Ni + 24hr root Rep3	MTP5	24.4529	24.815
Ni + 24hr shoot Rep1	MTP5	24.1141	24.1748
Ni + 24hr shoot Rep2	MTP5	23.9302	24.1116
Ni + 24hr shoot Rep3	MTP5	23.7119	24.3589
control 24hr root Rep1	MTP5	25.9522	26.0155
control 24hr root Rep2	MTP5	26.4379	26.4371
control 24hr root Rep3	MTP5	25.0846	25.2337
Control 24hr shoot Rep1	MTP5	24.1162	24.2123
Control 24hr shoot Rep2	MTP5	25.3551	25.5521
Control 24hr shoot Rep3	MTP5	24.1588	24.3218
CO+ 24 hr root Rep1	MTP6	34.78	34.1383
CO+ 24 hr root Rep2	MTP6	32.0249	32.5944
CO+ 24 hr shoot Rep1	MTP6	28.0543	28.1345
CO+ 24 hr shoot Rep2	MTP6	29.273	28.5006
CO+ 24 hr shoot Rep3	MTP6	28.1566	28.2243
Cd+ 24hr root Rep1	MTP6	30.1123	30.43
Cd+ 24hr root Rep2	MTP6	30.0035	30.0485
Cd+ 24hr root Rep3	MTP6	31.2317	32.5256
Cd+24hr shoot Rep1	MTP6	29.4537	29.2256
Cd+24hr shoot Rep2	MTP6	29.9629	30.0413
Cd+24hr shoot Rep3	MTP6	29.677	29.2511
Ni + 24hr root Rep1	MTP6	28.9386	28.7316
Ni + 24hr root Rep2	MTP6	28.1995	28.2329
Ni + 24hr root Rep3	MTP6	28.0806	28.2765
Ni + 24hr shoot Rep1	MTP6	25.738	26.6469
Ni + 24hr shoot Rep2	MTP6	26.2401	26.437
Ni + 24hr shoot Rep3	MTP6	26.8149	26.7412
control 24hr root Rep1	MTP6	28.5933	28.6655
control 24hr root Rep2	MTP6	28.0385	28.8204
control 24hr root Rep3	MTP6	28.1078	28.1818
Control 24hr shoot Rep1	MTP6	26.5541	26.8544
Control 24hr shoot Rep2	MTP6	27.0099	27.5076
Control 24hr shoot Rep3	MTP6	26.8191	26.1956
CO+ 24 hr root Rep1	MTP7	32.9229	32.1355
CO+ 24 hr root Rep2	MTP7	27.4952	28.0266
CO+ 24 hr shoot Rep1	MTP7	25.134	23.1978
CO+ 24 hr shoot Rep2	MTP7	25.016	25.625
CO+ 24 hr shoot Rep3	MTP7	24.5826	24.6307
Cd+ 24hr root Rep1	MTP7	27.1473	27.1926
Cd+ 24hr root Rep2	MTP7	27.0478	27.2147
Cd+ 24hr root Rep3	MTP7	29.0951	29.0732
Cd+24hr shoot Rep1	MTP7	26.2322	26.2957
Cd+24hr shoot Rep2	MTP7	26.4609	27.3977
Cd+24hr shoot Rep3	MTP7	26.8538	27.2332
Ni + 24hr root Rep1	MTP7	25.836	26.4543
Ni + 24hr root Rep2	MTP7	29.1208	29.3297
Ni + 24hr root Rep3	MTP7	25.2436	25.2447
Ni + 24hr shoot Rep1	MTP7	23.0064	23.9128
Ni + 24hr shoot Rep2	MTP7	23.4319	23.6294
Ni + 24hr shoot Rep3	MTP7	23.6807	23.4951
control 24hr root Rep1	MTP7	25.0169	25.7184
control 24hr root Rep2	MTP7	25.1151	25.4275
control 24hr root Rep3	MTP7	24.9226	25.1481
Control 24hr shoot Rep1	MTP7	23.2299	23.6047
Control 24hr shoot Rep2	MTP7	24.1261	24.4239
Control 24hr shoot Rep3	MTP7	23.6146	23.918
CO+ 24 hr root Rep1	MTP8	34.3026	33.9846
CO+ 24 hr root Rep2	MTP8	30.4541	30.1544
CO+ 24 hr shoot Rep1	MTP8	27.3445	27.4672
CO+ 24 hr shoot Rep2	MTP8	27.7016	27.7759
CO+ 24 hr shoot Rep3	MTP8	26.0875	26.0783
Cd+ 24hr root Rep1	MTP8	28.3983	28.5189
Cd+ 24hr root Rep2	MTP8	30.3809	30.3175
Cd+ 24hr root Rep3	MTP8	31.0153	32.1869
Cd+24hr shoot Rep1	MTP8	29.23	28.6838
Cd+24hr shoot Rep2	MTP8	29.9949	30.1867
Cd+24hr shoot Rep3	MTP8	29.3298	29.2566
Ni + 24hr root Rep1	MTP8	27.6032	28.0903
Ni + 24hr root Rep2	MTP8	30.4874	30.8344
Ni + 24hr root Rep3	MTP8	25.9741	26.2636
Ni + 24hr shoot Rep1	MTP8	25.0836	25.0396
Ni + 24hr shoot Rep2	MTP8	24.387	24.3588
Ni + 24hr shoot Rep3	MTP8	24.2772	24.4482
control 24hr root Rep1	MTP8	28.4005	28.1249
control 24hr root Rep2	MTP8	27.8743	28.8866
control 24hr root Rep3	MTP8	27.242	27.928
Control 24hr shoot Rep1	MTP8	26.0513	26.3607
Control 24hr shoot Rep2	MTP8	26.6509	27.2205
Control 24hr shoot Rep3	MTP8	26.1399	26.1541
CO+ 24 hr root Rep1	MTP8.1	33.7195	33.5477
CO+ 24 hr root Rep2	MTP8.1	28.5262	28.9461
CO+ 24 hr shoot Rep1	MTP8.1	26.0465	26.192
CO+ 24 hr shoot Rep2	MTP8.1	26.2656	26.5145
CO+ 24 hr shoot Rep3	MTP8.1	25.7348	25.7744
Cd+ 24hr root Rep1	MTP8.1	28.5607	29.0611
Cd+ 24hr root Rep2	MTP8.1	28.9275	28.7965
Cd+ 24hr root Rep3	MTP8.1	31.0755	30.3114
Cd+24hr shoot Rep1	MTP8.1	29.2027	29.441
Cd+24hr shoot Rep2	MTP8.1	29.3547	29.3496
Cd+24hr shoot Rep3	MTP8.1	29.0522	29.1783
Ni + 24hr root Rep1	MTP8.1	25.9551	25.1784
Ni + 24hr root Rep2	MTP8.1	30.057	30.3061
Ni + 24hr root Rep3	MTP8.1	24.8801	24.6948
Ni + 24hr shoot Rep1	MTP8.1	24.3864	25.0278
Ni + 24hr shoot Rep2	MTP8.1	25.1889	25.1239
Ni + 24hr shoot Rep3	MTP8.1	24.4583	24.8782
control 24hr root Rep1	MTP8.1	25.8715	25.7985
control 24hr root Rep2	MTP8.1	26.3971	26.3999
control 24hr root Rep3	MTP8.1	25.3843	25.513
Control 24hr shoot Rep1	MTP8.1	25.6674	25.5547
Control 24hr shoot Rep2	MTP8.1	27.4764	27.2468
Control 24hr shoot Rep3	MTP8.1	26.2165	26.1231
CO+ 24 hr root Rep1	MTP9	34.1959	33.7792
CO+ 24 hr root Rep2	MTP9	25.8639	25.794
CO+ 24 hr shoot Rep1	MTP9	26.0935	26.3098
CO+ 24 hr shoot Rep2	MTP9	27.8459	27.6482
CO+ 24 hr shoot Rep3	MTP9	26.4075	27.0188
Cd+ 24hr root Rep1	MTP9	24.6346	24.5786
Cd+ 24hr root Rep2	MTP9	25.6568	25.5487
Cd+ 24hr root Rep3	MTP9	26.8781	27.4331
Cd+24hr shoot Rep1	MTP9	27.7734	28.1914
Cd+24hr shoot Rep2	MTP9	29.3985	29.0865
Cd+24hr shoot Rep3	MTP9	28.7858	28.7224
Ni + 24hr root Rep1	MTP9	24.2192	24.2937
Ni + 24hr root Rep2	MTP9	26.4145	26.1669
Ni + 24hr root Rep3	MTP9	24.0174	23.8374
Ni + 24hr shoot Rep1	MTP9	25.7258	25.7587
Ni + 24hr shoot Rep2	MTP9	25.8226	26.05
Ni + 24hr shoot Rep3	MTP9	26.2341	26.0929
control 24hr root Rep1	MTP9	24.3259	24.5154
control 24hr root Rep2	MTP9	25.0793	24.897
control 24hr root Rep3	MTP9	24.0299	24.1233
Control 24hr shoot Rep1	MTP9	26.2426	26.3375
Control 24hr shoot Rep2	MTP9	26.8114	26.8129
Control 24hr shoot Rep3	MTP9	27.4211	26.9281
CO+ 24 hr root Rep1	MTP11	37.372	35.0647
CO+ 24 hr root Rep2	MTP11	28.4169	29.3154
CO+ 24 hr shoot Rep1	MTP11	25.4536	25.9263
CO+ 24 hr shoot Rep2	MTP11	26.0701	26.3832
CO+ 24 hr shoot Rep3	MTP11	25.163	25.478
Cd+ 24hr root Rep1	MTP11	27.6193	27.8157
Cd+ 24hr root Rep2	MTP11	28.3836	28.9999
Cd+ 24hr root Rep3	MTP11	30.5468	31.079
Cd+24hr shoot Rep1	MTP11	29.2571	28.5731
Cd+24hr shoot Rep2	MTP11	29.7139	29.5648
Cd+24hr shoot Rep3	MTP11	28.2466	28.6116
Ni + 24hr root Rep1	MTP11	26.1725	26.4898
Ni + 24hr root Rep2	MTP11	29.3072	29.4536
Ni + 24hr root Rep3	MTP11	24.123	24.4943
Ni + 24hr shoot Rep1	MTP11	24.2603	24.6676
Ni + 24hr shoot Rep2	MTP11	25.4502	24.0816
Ni + 24hr shoot Rep3	MTP11	25.0084	24.9455
control 24hr root Rep1	MTP11	25.6529	26.0781
control 24hr root Rep2	MTP11	27.6419	26.8986
control 24hr root Rep3	MTP11	25.2403	25.8306
Control 24hr shoot Rep1	MTP11	24.4829	24.9491
Control 24hr shoot Rep2	MTP11	25.4918	25.5047
Control 24hr shoot Rep3	MTP11	25.2002	25.5072
CO+ 24 hr root Rep1	MTP11.1	34.6095	35.0125
CO+ 24 hr root Rep2	MTP11.1	32.7607	34.2081
CO+ 24 hr shoot Rep1	MTP11.1	32.166	32.4923
CO+ 24 hr shoot Rep2	MTP11.1	31.7239	32.0799
CO+ 24 hr shoot Rep3	MTP11.1	32.3171	32.4081
Cd+ 24hr root Rep1	MTP11.1	33.3789	33.6609
Cd+ 24hr root Rep2	MTP11.1	33.0239	33.3937
Cd+ 24hr root Rep3	MTP11.1	34.9567	33.1469
Cd+24hr shoot Rep1	MTP11.1	33.6545	33.867
Cd+24hr shoot Rep2	MTP11.1	34.0681	35.2399
Cd+24hr shoot Rep3	MTP11.1	31.8673	34.0584
Ni + 24hr root Rep1	MTP11.1	32.3229	31.2568
Ni + 24hr root Rep2	MTP11.1	36.3661	33.0056
Ni + 24hr root Rep3	MTP11.1	30.3438	30.0047
Ni + 24hr shoot Rep1	MTP11.1	30.4859	29.633
Ni + 24hr shoot Rep2	MTP11.1	30.5846	30.7917
Ni + 24hr shoot Rep3	MTP11.1	30.3679	30.4316
control 24hr root Rep1	MTP11.1	31.9411	32.338
control 24hr root Rep2	MTP11.1	31.4649	32.0985
control 24hr root Rep3	MTP11.1	31.479	31.944
Control 24hr shoot Rep1	MTP11.1	31.3846	31.5949
Control 24hr shoot Rep2	MTP11.1	33.2751	33.5517
Control 24hr shoot Rep3	MTP11.1	31.0183	31.6075
CO+ 24 hr root Rep1	MTP12	31.6819	32.3031
CO+ 24 hr root Rep2	MTP12	36.2641	32.8699
CO+ 24 hr shoot Rep1	MTP12	30.2403	30.4233
CO+ 24 hr shoot Rep2	MTP12	32.0056	32.0965
CO+ 24 hr shoot Rep3	MTP12	31.7917	31.2672
Cd+ 24hr root Rep1	MTP12	31.2556	31.4809
Cd+ 24hr root Rep2	MTP12	32.2078	32.3009
Cd+ 24hr root Rep3	MTP12	33.7022	32.4509
Cd+24hr shoot Rep1	MTP12	31.5923	31.7183
Cd+24hr shoot Rep2	MTP12	32.6715	32.2695
Cd+24hr shoot Rep3	MTP12	32.1367	32.1181
Ni + 24hr root Rep1	MTP12	31.1448	31.3079
Ni + 24hr root Rep2	MTP12	34.3332	33.5803
Ni + 24hr root Rep3	MTP12	31.5546	30.6763
Ni + 24hr shoot Rep1	MTP12	29.2822	29.3851
Ni + 24hr shoot Rep2	MTP12	28.7587	29.4584
Ni + 24hr shoot Rep3	MTP12	29.7039	30.8024
control 24hr root Rep1	MTP12	31.4213	31.7743
control 24hr root Rep2	MTP12	31.4034	31.5894
control 24hr root Rep3	MTP12	29.8181	30.1487
Control 24hr shoot Rep1	MTP12	29.9766	30.9054
Control 24hr shoot Rep2	MTP12	30.0104	30.0668
Control 24hr shoot Rep3	MTP12	28.9892	29.1474
